# Supplementary material for: A robust in vitro model for trans-lymphatic endothelial migration
Source: Sci Rep. 2017 May 9;7:1633. doi: 10.1038/s41598-017-01575-w (PMC5431648; doi:10.1038/s41598-017-01575-w)
Supplement: Supplementary file 2 — supplementary table 1 [file 41598_2017_1575_MOESM2_ESM.xls]

## Sheet: tab
Probe Set ID	P.Value	adj.P.Val	avg LEC log2	avg SVEC log2	Gene Accession	Gene Symbol
17283364	2.3713e-09	9.80412e-05	12.3953	4.88528	NM_001082976	Tc2n
17456934	4.25032e-08	0.000878648	10.9298	4.94225	NM_001252292	Mest
17359344	2.22196e-07	0.00306223	9.31839	4.77126	NM_009848	Entpd1
17304523	3.60942e-07	0.00331774	9.56646	5.54969	NM_138672	Stab1
17279670	4.2945e-07	0.00331774	11.0985	4.02671	NM_175930	Rapgef5
17480880	5.05225e-07	0.00331774	10.6914	5.31501	NM_001008548	Pde2a
17206471	6.27496e-07	0.00331774	8.25899	4.96004	---	---
17334803	6.41962e-07	0.00331774	9.33355	5.38712	NM_028101	Jmjd8
17248426	1.06382e-06	0.00488706	5.86291	9.90742	NM_011412	Slit3
17315133	1.29424e-06	0.00535104	9.04729	4.28918	NM_001277255	Acvrl1
17239113	8.60931e-06	0.0323593	9.93687	6.28285	NM_175155	Sash1
17355565	1.09266e-05	0.0376466	9.34404	5.82851	NM_001171010	Slc14a1
17206479	1.23748e-05	0.0393565	7.48885	4.359	---	---
17271118	1.34963e-05	0.0398573	9.82305	5.316	NM_145823	Pitpnc1
17238832	2.03341e-05	0.0560475	8.4961	5.57123	---	---
17278761	2.50854e-05	0.0583013	4.09079	6.63973	NR_046302	AF357425
17502816	2.6428e-05	0.0583013	7.11847	4.80582	XM_006530858	Inpp4b
17274310	2.67813e-05	0.0583013	9.02999	6.8922	NM_016677	Hpcal1
17448747	2.72399e-05	0.0583013	9.1596	6.83355	---	---
17363927	2.82024e-05	0.0583013	9.93308	7.97343	NM_018830	Asah2
17307991	3.07078e-05	0.0604579	7.41692	9.89583	NM_177780	Dock5
17490589	3.2469e-05	0.0610196	7.29242	9.50261	NM_010189	Fcgrt
17233286	4.24292e-05	0.072316	6.79834	4.13633	NM_025684	Nepn
17409649	4.33933e-05	0.072316	7.82409	9.71588	NM_011693	Vcam1
17503531	4.41841e-05	0.072316	9.03346	5.9214	ENSMUST00000183478	Rps13-ps1
17206481	4.54763e-05	0.072316	10.4521	8.63364	---	---
17312759	5.0179e-05	0.0768389	10.1344	4.16111	NM_028195	Cyth4
17335540	5.27257e-05	0.0778551	7.03484	8.80108	NM_008842	Pim1
17298021	5.51113e-05	0.0785717	4.61513	6.45537	NM_134437	Il17rd
17442187	5.82952e-05	0.0803405	9.56374	6.85512	NM_001039723	Tmem120b
17429206	6.41789e-05	0.0803784	10.8514	6.36064	NM_011587	Tie1
17428186	6.44532e-05	0.0803784	7.70959	5.5212	XR_376538	LOC102635290
17200797	6.45625e-05	0.0803784	7.74467	5.40784	---	---
17420436	6.63729e-05	0.0803784	9.53043	7.59096	---	---
17448781	6.80432e-05	0.0803784	7.30735	4.99239	---	---
17214899	7.13059e-05	0.0818928	5.90157	8.86073	NM_001081746	Gm7609
17530000	7.54995e-05	0.0840964	7.36595	9.25913	NM_029094	Pik3cb
17238876	7.72926e-05	0.0840964	8.07524	5.31757	---	---
17435055	8.08892e-05	0.085753	7.19563	4.74594	NM_175437	Gsap
17523427	9.07033e-05	0.0937532	6.69056	5.05672	ENSMUST00000181719	9530059O14Rik
17548012	9.39521e-05	0.0947426	8.06543	9.6612	ENSMUST00000097278	Gm6594
17399314	0.000100718	0.0991472	5.42941	7.66337	ENSMUST00000041913	Fam189b
17423915	0.000105258	0.100014	4.17538	7.22443	NM_178061	Mob3b
17207923	0.000106436	0.100014	5.56346	3.00472	---	---
17489824	0.000120364	0.110588	6.77205	8.44594	NM_178704	Dpy19l3
17238856	0.00012859	0.113372	7.91002	4.23951	---	---
17520537	0.000128878	0.113372	4.62848	7.16299	NM_177352	Gk5
17534102	0.000133894	0.115242	6.53413	4.00155	NM_001085497	Slc25a43
17549188	0.000136579	0.115242	3.9695	7.33082	BC096584	H2-Q5
17390066	0.000154843	0.12804	10.4857	8.42949	NM_133838	Ehd4
17348467	0.000163601	0.132629	8.87383	7.02433	NM_029623	3110002H16Rik
17319429	0.000167521	0.133195	7.13252	8.65628	NM_001082536	Mkl1
17302996	0.000179877	0.136662	4.84757	7.32801	NM_001024712	Gm3696
17276940	0.000181095	0.136662	8.55656	7.07496	NM_018814	Pcnx
17450501	0.000181797	0.136662	9.60912	8.06014	NM_001039646	Gbp10
17263008	0.000195411	0.137242	10.078	8.26898	---	---
17351594	0.000202029	0.137242	9.87396	6.94011	NM_001083967	Tcf4
17445786	0.000206587	0.137242	11.2528	9.83166	NM_011203	Ptpn12
17484167	0.000206891	0.137242	9.54709	8.06193	NM_001033420	Dock1
17208693	0.000213681	0.137242	6.97533	5.29706	---	---
17257361	0.000214021	0.137242	5.10285	7.61805	NM_008626	Mrc2
17535208	0.000216321	0.137242	8.87595	10.3569	NM_001290424	Fmr1
17264046	0.000219782	0.137242	6.14783	7.62686	NM_198861	Lrrc75a
17359488	0.000220907	0.137242	9.07953	7.673	NM_145500	Ubtd1
17218366	0.000224142	0.137242	9.68586	8.23822	NM_021433	Stx6
17545936	0.000224414	0.137242	9.61889	7.22916	NM_181315	Car5b
17434555	0.000224708	0.137242	8.04254	6.67975	NM_011075	Abcb1b
17236525	0.000225721	0.137242	8.13881	5.47983	NR_035452	Mir1931
17493526	0.000231423	0.137797	8.77756	6.19667	NM_007602	Capn5
17210013	0.0002333	0.137797	8.54706	7.11509	---	---
17226708	0.000239846	0.139668	6.283	4.27706	NM_053095	Il24
17205659	0.000261096	0.148292	3.73892	2.18913	---	---
17222072	0.000261829	0.148292	8.46534	7.08184	NM_027159	Ccdc115
17480788	0.000284075	0.158717	9.93565	8.36237	NM_001146010	Fchsd2
17311643	0.000302516	0.166767	7.90318	6.47092	NM_199449	Zhx2
17263673	0.000322996	0.170999	6.26974	7.7514	NM_009171	Shmt1
17394724	0.000326062	0.170999	7.29157	5.91932	---	---
17529708	0.000326577	0.170999	8.5952	6.84421	NM_018763	Chst2
17238922	0.000328922	0.170999	9.74768	6.27263	---	---
17207947	0.000334198	0.170999	6.57303	4.94138	---	---
17549192	0.000335009	0.170999	7.2098	5.28808	NM_001003955	Rab11fip5
17517132	0.000349145	0.173887	5.98707	8.77456	NM_001289782	Cryab
17203813	0.0003513	0.173887	5.94876	4.41285	---	---
17394582	0.000353283	0.173887	7.29483	5.68803	NM_177782	Prex1
17550572	0.000360529	0.174421	3.9853	8.28786	ENSMUST00000082416	mt-Ts2
17349910	0.000362806	0.174421	5.93456	4.28722	NM_053138	Pcdhb13
17250734	0.000382425	0.18174	9.54889	8.19389	NR_030738	2410006H16Rik
17482041	0.000404451	0.189341	7.20349	5.67305	NM_054084	Calcb
17263006	0.000407578	0.189341	9.9954	8.54095	---	---
17298488	0.000414776	0.190543	5.94659	8.16682	NM_145460	Oxnad1
17373605	0.000423133	0.192246	3.21117	4.80445	ENSMUST00000104490	Gm24318
17226043	0.000435323	0.194073	8.90946	7.57978	NM_009741	Bcl2
17209819	0.000436541	0.194073	4.87676	3.46066	---	---
17251222	0.000450566	0.198177	6.89201	4.67837	NM_001109657	Gas7
17280869	0.000464345	0.199375	8.73847	7.04294	NM_178845	Zfp277
17221186	0.000471821	0.199375	9.60408	6.42602	NR_024067	Snhg6
17470988	0.00047557	0.199375	5.87886	7.4306	NM_026988	Ptms
17498323	0.000476522	0.199375	11.1796	6.20036	NM_024290	Tnfrsf23
17203225	0.0004774	0.199375	7.5881	6.06134	---	---
17369950	0.000492581	0.201264	10.0132	8.26797	ENSMUST00000175536	Gm26236
17357207	0.00049397	0.201264	9.5103	7.95219	NM_025791	Tmem223
17491586	0.000496527	0.201264	7.54554	4.91914	NR_002895	Snord116
17310808	0.00051176	0.205424	8.52765	9.78081	NM_146057	Dap
17388293	0.000527346	0.209645	8.76662	7.40809	NM_001166597	Dgkz
17363954	0.000533739	0.210166	8.44443	5.86941	NM_001168525	Sgms1
17441949	0.000553608	0.214448	6.41709	4.7896	---	---
17288695	0.000555944	0.214448	11.0026	9.69217	NM_009084	Rpl37a
17266489	0.000560175	0.214448	7.73466	9.02358	NM_133706	Tmem97
17228426	0.000567568	0.21459	8.67839	7.16671	NM_001039184	Cep350
17467690	0.000570929	0.21459	6.90961	5.59284	ENSMUST00000116815	Gm22486
17201659	0.000581079	0.21459	7.1853	5.75885	---	---
17475251	0.000582498	0.21459	8.05198	6.70874	NM_001160400	Megf8
17346812	0.000593552	0.21459	8.00379	9.25548	---	---
17506510	0.000593693	0.21459	9.46737	8.18219	NR_028128	Snord68
17207455	0.000596876	0.21459	6.27169	4.81825	---	---
17445860	0.00061628	0.219656	6.40596	8.02606	NM_178728	Napepld
17296653	0.000622012	0.219804	3.30436	4.77599	NR_033388	Gm3002
17206487	0.000645045	0.224352	9.92768	8.59112	---	---
17442588	0.000645733	0.224352	10.1615	8.422	NM_011596	Atp6v0a2
17402558	0.000662914	0.226594	8.81999	10.076	NM_130450	Elovl6
17549396	0.00066315	0.226594	4.80669	6.63326	---	---
17540982	0.000669274	0.226813	5.98282	7.83938	NM_001253706	42253
17469691	0.000708857	0.238274	7.34008	5.76241	NM_177763	Lhfpl4
17260959	0.000717867	0.239357	6.5137	7.77742	NM_011023	Otx1
17510586	0.000727636	0.240586	7.8185	8.98416	NM_010687	Large
17514346	0.000736809	0.240586	6.49518	4.24955	ENSMUST00000099042	Gm10717
17310872	0.000739195	0.240586	8.68078	9.97703	NM_008304	Sdc2
17473061	0.000745834	0.240586	7.47363	6.34863	NM_177192	Dennd5b
17256225	0.000750648	0.240586	7.54518	9.10865	NM_001025779	Cdc6
17280934	0.000764989	0.243296	6.48112	8.10852	NM_008858	Prkd1
17245013	0.000813909	0.252545	8.56743	9.77679	NM_025706	Tbc1d15
17320556	0.00081619	0.252545	6.30492	7.53654	ENSMUST00000165747	Rabl2
17210829	0.000818266	0.252545	6.78706	5.52134	---	---
17391938	0.000818503	0.252545	8.77004	5.8429	NM_018824	Slc23a2
17202225	0.000824641	0.252554	5.81752	4.57988	---	---
17200737	0.000840021	0.254772	2.07521	3.48326	---	---
17550570	0.000844206	0.254772	7.35556	8.52644	ENSMUST00000082415	mt-Th
17420373	0.000857703	0.256969	8.61474	6.97102	ENSMUST00000084215	Eif4g3
17401500	0.000888114	0.263604	10.1179	8.80959	NM_001286986	Dram2
17337816	0.000912938	0.263604	5.70588	7.28493	NM_001285947	Cyp39a1
17296631	0.000921062	0.263604	5.51697	6.73325	NR_033117	Gm3020
17348459	0.000927602	0.263604	10.0993	8.81024	---	---
17394829	0.000928013	0.263604	6.82409	5.24108	NM_001289445	Atp9a
17203793	0.000931727	0.263604	7.83242	6.17995	---	---
17355538	0.000933221	0.263604	5.90495	7.19375	NM_146089	Haus1
17277387	0.000935985	0.263604	9.97885	8.63531	ENSMUST00000134311	Fos
17357126	0.000937231	0.263604	9.1538	7.6472	ENSMUST00000180819	Snhg1
17279167	0.000959323	0.266514	8.06442	5.86141	NR_033168	Snora28
17447610	0.000964903	0.266514	7.91032	6.80435	NM_010835	Msx1
17206713	0.000966914	0.266514	7.01494	5.11398	---	---
17361424	0.00097665	0.267415	5.93529	7.0324	NM_172835	Peli3
17508151	0.000993612	0.270269	8.21875	9.33196	NM_024240	Gins4
17502994	0.0010136	0.27267	6.11258	7.28201	NM_181039	Lphn1
17206757	0.00102688	0.27267	5.37703	3.76871	---	---
17289372	0.00103346	0.27267	8.57504	10.3302	NM_007930	Enc1
17205001	0.00103698	0.27267	9.59589	8.36256	---	---
17244864	0.00103699	0.27267	6.47128	5.00197	NM_001081035	Nav3
17275750	0.00104733	0.27267	6.4423	5.03646	ENSMUST00000104317	Gm24233
17206431	0.00105957	0.27267	5.47831	4.27949	---	---
17263005	0.00106343	0.27267	7.77289	6.23875	---	---
17209913	0.00106522	0.27267	6.22303	5.05479	---	---
17209047	0.00106839	0.27267	5.5282	4.14973	---	---
17531001	0.0010762	0.27298	10.3325	9.17147	NM_011349	Sema3f
17346898	0.00110286	0.278036	4.39165	5.63471	NM_172964	Arhgap28
17276328	0.00111102	0.278396	10.5224	9.40975	NM_010431	Hif1a
17212982	0.00113578	0.280455	7.6922	6.60895	NM_009676	Aox1
17224587	0.00115926	0.280455	8.16851	9.22256	NM_001110831	Dnpep
17549216	0.00116586	0.280455	5.65084	7.16359	NM_001198560	H2-Q7
17281108	0.00118063	0.280455	8.34323	7.11202	NM_025456	Eapp
17208231	0.00118137	0.280455	7.25246	6.00546	---	---
17209565	0.00118314	0.280455	7.99833	6.64647	---	---
17222925	0.00118456	0.280455	6.78316	7.91585	NM_133829	Mfsd6
17206497	0.00119203	0.280455	8.2374	6.38818	---	---
17540862	0.00119986	0.280455	2.77879	5.93472	NM_001099347	Gm10230
17503948	0.00119991	0.280455	7.77804	8.98938	NM_172410	Nup93
17351559	0.00120004	0.280455	5.78185	8.67429	NM_172631	Ldlrad4
17203675	0.00120064	0.280455	3.82715	5.32325	---	---
17318143	0.00121442	0.28208	7.68609	6.60862	NM_028404	Top1mt
17334302	0.00125012	0.287358	11.7368	10.5412	ENSMUST00000082834	Gm23519
17326982	0.00125796	0.287358	8.34127	7.15647	ENSMUST00000082537	Gm23406
17542751	0.00125853	0.287358	9.89624	7.59464	NM_008621	Mpp1
17447093	0.00126495	0.287358	8.59673	7.11137	---	---
17344064	0.00127341	0.287701	6.32231	5.19526	NM_001142706	Cfb
17550494	0.00128149	0.287952	7.24282	4.88273	AK032971	Gm11974
17258813	0.00129619	0.28968	6.43257	5.23065	NM_001195088	Tmc8
17395863	0.00132927	0.295476	7.14669	5.22726	NM_027656	Zbtb46
17518780	0.00134609	0.297616	4.81372	6.24007	NM_178396	Car12
17491606	0.00137693	0.299051	6.95618	4.0021	ENSMUST00000179875	Gm22188
17345202	0.00138936	0.299051	6.93341	9.29141	NM_001199113	Slc29a1
17433251	0.00139329	0.299051	6.4029	7.85838	NM_001291004	H6pd
17203463	0.00140018	0.299051	5.09805	3.17355	---	---
17431955	0.00140072	0.299051	5.21624	6.37311	NM_001112722	Arhgef10l
17207441	0.00142308	0.299051	8.18063	7.13374	---	---
17274703	0.00143532	0.299051	9.33704	7.93408	NM_181395	Pxdn
17480343	0.00144508	0.299051	9.88022	7.93462	NM_024220	Ndufc2
17231742	0.00144869	0.299051	8.73555	6.94128	NM_010437	Hivep2
17276252	0.00145298	0.299051	9.68669	8.44928	---	---
17321663	0.0014615	0.299051	3.92873	2.19848	---	---
17450527	0.00147132	0.299051	8.7857	7.75731	XM_001478495	Rps15a-ps5
17304740	0.00147661	0.299051	9.64995	6.81183	NM_011894	Sh3bp5
17227379	0.00148822	0.299051	7.91872	6.87929	ENSMUST00000112103	Nav1
17344140	0.00148868	0.299051	9.5092	8.46596	AK088284	D17H6S56E-5
17238826	0.00150437	0.299051	8.22481	6.61384	---	---
17448543	0.00150445	0.299051	8.25333	4.17545	ENSMUST00000154018	Gnpda2
17541190	0.00150842	0.299051	9.33762	10.9612	NM_001110142	Cul4b
17211286	0.00150906	0.299051	9.91794	7.52452	NM_001159711	Ly96
17255558	0.00151338	0.299051	6.52718	8.21634	NM_008270	Hoxb9
17537055	0.00153232	0.299051	9.90348	8.57715	NM_001109757	Atp7a
17208095	0.00153522	0.299051	6.07425	4.4512	---	---
17229036	0.00154075	0.299051	6.25	5.03127	ENSMUST00000111510	Fmo2
17329149	0.00154274	0.299051	6.00465	4.51539	NR_030670	Gm15760
17284919	0.00154307	0.299051	5.74365	8.31373	NM_134072	Akr1c14
17268641	0.00154758	0.299051	7.93474	6.87857	---	---
17452378	0.00154959	0.299051	7.47005	5.93152	NM_144912	Rad9b
17453904	0.00155511	0.299051	7.37743	8.75772	NM_011639	Trip6
17355955	0.00157992	0.300422	8.20084	9.48792	NM_028077	1810055G02Rik
17223863	0.00158199	0.300422	7.83894	9.10319	NM_010497	Idh1
17206491	0.00158403	0.300422	9.8829	8.0618	---	---
17203891	0.00159373	0.30088	3.59544	4.93313	---	---
17466670	0.0016406	0.30832	3.77469	5.01686	ENSMUST00000031845	Dfna5
17410492	0.00165512	0.309643	8.027	6.72761	NM_001040400	Tet2
17384205	0.00167154	0.311305	8.60006	7.25029	NM_175184	Mvb12b
17413369	0.00171175	0.317364	7.82556	9.23296	ENSMUST00000102944	Creb3
17311286	0.00173296	0.319862	8.55577	7.40751	NM_001130163	Oxr1
17231534	0.00179515	0.329263	6.80085	8.05459	NM_145706	Nup43
17463718	0.00179982	0.329263	8.21081	9.23729	NM_009875	Cdkn1b
17512691	0.00181155	0.329914	5.8675	4.56699	ENSMUST00000154271	Pdf
17366597	0.00181933	0.329914	9.43779	7.63634	NM_001080548	Usp6nl
17393883	0.00183625	0.331376	8.43355	6.64414	ENSMUST00000103112	Zhx3
17221490	0.00184342	0.331376	8.64103	6.69184	NM_001271017	Ube2w
17448768	0.00187491	0.33399	10.7999	9.60061	---	---
17343684	0.00187661	0.33399	9.01672	9.9802	---	---
17356754	0.0018822	0.33399	5.50371	6.77329	NM_001033342	Cdc42bpg
17549252	0.00190887	0.335459	6.23331	7.38356	---	---
17239466	0.00193683	0.335459	7.34075	8.57439	---	---
17513806	0.00196035	0.335459	7.4992	6.14559	NM_001109873	Cbfa2t3
17448770	0.00196194	0.335459	9.77061	8.76106	---	---
17235211	0.00196435	0.335459	9.86508	8.45828	NM_021565	Midn
17448748	0.00196849	0.335459	9.03816	7.76247	---	---
17495262	0.00196866	0.335459	8.38563	9.33251	NM_025846	Rras2
17392925	0.00197028	0.335459	8.56497	7.56851	NM_175093	Trib3
17310565	0.00197148	0.335459	6.64246	4.03436	NM_001081299	Cdh18
17241318	0.00197601	0.335459	8.27099	7.22338	NM_001146100	Hk1
17376270	0.00198167	0.335459	11.4964	10.5165	NR_028547	Snord110
17276386	0.001995	0.335459	10.2608	8.95675	NM_023275	Rhoj
17253996	0.00199596	0.335459	7.58696	9.8256	NM_029537	Tmem98
17218149	0.0020338	0.339594	9.00975	10.1045	NM_001039511	Ivns1abp
17420011	0.00203988	0.339594	5.01633	6.07446	ENSMUST00000142289	Gm13008
17365911	0.00204558	0.339594	7.82798	5.81597	NM_001103177	Ablim1
17448757	0.00205747	0.339594	8.82014	4.941	---	---
17406002	0.00206819	0.339594	8.55616	9.52795	NM_001291069	Golim4
17271399	0.00207766	0.339594	4.07985	6.11519	NM_147220	Abca9
17352146	0.00207806	0.339594	7.35925	5.72612	NM_001164420	Pqlc1
17210069	0.0020891	0.340054	6.70544	5.69473	---	---
17204351	0.00211419	0.342751	6.35136	7.41679	---	---
17275724	0.00212224	0.342751	8.85928	7.35982	NM_001165253	Ctage5
17381772	0.00213363	0.342822	1.8097	3.88179	---	---
17337497	0.00214215	0.342822	7.77573	9.63189	NM_001013745	Zfp57
17379417	0.00214756	0.342822	8.21879	6.23367	ENSMUST00000109352	Sys1
17209483	0.00216906	0.344923	2.53264	3.85727	---	---
17420064	0.00218538	0.345139	5.47414	7.08822	NM_011542	Tcea3
17480528	0.00218712	0.345139	6.07948	8.41375	---	---
17279701	0.00220792	0.347097	9.20108	8.15127	NM_146040	Cdca7l
17518331	0.00221636	0.347104	7.73097	8.82205	NM_025372	Tipin
17511130	0.00222995	0.347915	9.1545	8.08076	NM_010499	Ier2
17538768	0.00226142	0.351498	9.72167	8.726	---	---
17451668	0.00227834	0.352354	8.29368	10.3218	NM_175403	Mlec
17301478	0.00230653	0.352354	6.64831	8.03374	NM_029979	Trim35
17516546	0.00230695	0.352354	9.57985	8.3835	NM_007875	Dpagt1
17437937	0.00230756	0.352354	9.47756	8.33029	NM_178651	Slc30a9
17526206	0.00232181	0.352354	8.58302	7.20353	NM_027909	C2cd2l
17472023	0.00232271	0.352354	8.82484	6.05907	NM_026345	Mansc1
17465557	0.00232658	0.352354	9.53865	8.50197	NM_017478	Copg2
17437529	0.00234746	0.354218	10.069	8.22388	NM_001081103	Stim2
17358797	0.00236529	0.354615	8.53797	7.57667	NM_007987	Fas
17208371	0.00237666	0.354615	6.26883	4.96823	---	---
17324402	0.00238351	0.354615	6.50409	5.56762	ENSMUST00000083274	Gm24616
17549690	0.00239593	0.354615	5.51021	8.4491	---	---
17515395	0.00239728	0.354615	6.34437	4.83338	NR_040406	Gm16845
17201671	0.00240275	0.354615	6.68107	5.63814	---	---
17356811	0.00241145	0.354615	9.10693	8.01772	NM_001291787	Map4k2
17236476	0.00241871	0.354615	7.3123	8.34004	NM_026166	Ikbip
17202321	0.00244889	0.357772	3.26115	4.55524	---	---
17479834	0.00248503	0.361061	6.11476	7.11475	NM_175366	Mex3b
17510428	0.00248887	0.361061	4.89004	7.19616	NM_028715	Fcho1
17448746	0.00250243	0.361759	9.95559	6.00651	---	---
17344892	0.00251266	0.361969	5.44108	4.2531	NM_146289	Olfr113
17537742	0.00254231	0.361969	7.307	6.09909	NM_001166377	Armcx1
17531075	0.00254233	0.361969	6.7755	5.10647	NM_026597	Fam212a
17338701	0.00254317	0.361969	6.9266	8.41457	NM_013733	Chaf1a
17349520	0.00255053	0.361969	11.2394	10.2371	NM_009818	Ctnna1
17207281	0.00255702	0.361969	2.53177	3.90962	---	---
17345740	0.00256861	0.361969	6.44743	7.54621	NM_001110824	Foxp4
17322479	0.00257944	0.361969	10.7665	7.96083	---	---
17425058	0.00258268	0.361969	5.06819	6.11066	NM_178893	Coro2a
17357700	0.00259382	0.362302	8.42822	5.82822	NM_025658	Ms4a4d
17278110	0.00261667	0.364264	9.94468	8.88686	NM_025666	Ubr7
17490624	0.00262809	0.364625	10.1445	9.1576	NR_002455	Snord34
17307905	0.0026627	0.368192	9.71081	10.7754	NM_009955	Dpysl2
17453541	0.00268444	0.36996	6.67106	5.53438	ENSMUST00000062572	Fzd9
17281582	0.00269383	0.370022	9.20186	8.27817	NM_001135559	Sos2
17486807	0.0027063	0.370503	11.6788	10.661	NM_153068	Ehd2
17336228	0.00275564	0.376013	9.85706	10.8951	NM_001025313	Tapbp
17376124	0.00277273	0.376417	9.7401	8.72884	NM_015747	Slc20a1
17549366	0.00278048	0.376417	6.85448	7.87557	---	---
17309688	0.00279345	0.376417	7.29332	8.36271	NM_145466	Ggact
17398139	0.00279502	0.376417	3.17394	5.12408	NM_001039543	Mlf1
17545459	0.00281431	0.376868	8.84835	7.35926	NM_001290684	Shroom2
17273910	0.00281659	0.376868	8.73178	6.83978	NM_021429	Hs1bp3
17400403	0.00283605	0.378247	8.22796	9.43079	NM_001177669	Golph3l
17258638	0.0028758	0.379099	8.90335	7.43718	NR_028569	Snord1c
17252402	0.00287697	0.379099	10.9584	10.015	---	---
17239182	0.00288122	0.379099	6.89135	4.96192	ENSMUST00000082675	Gm25635
17283545	0.00289043	0.379099	11.756	10.8282	---	---
17298203	0.0028918	0.379099	6.18673	7.0694	NM_177815	Rft1
17543840	0.00289745	0.379099	3.17907	4.37648	NM_001077354	C77370
17202525	0.00293032	0.38219	5.39778	4.14137	---	---
17257591	0.00295924	0.382992	9.91554	8.87351	NR_030703	Snord104
17208057	0.00296053	0.382992	6.2108	4.63843	---	---
17278836	0.00298274	0.382992	4.5769	5.71887	NR_030578	Mir654
17212947	0.0029842	0.382992	6.01217	7.09655	NM_001164566	Spats2l
17336432	0.00298922	0.382992	8.92333	9.97714	NM_001161730	Tap1
17286332	0.00299206	0.382992	4.77428	6.24604	NM_010225	Foxf2
17464165	0.00300462	0.383414	9.36121	8.05387	NM_029250	Etnk1
17519778	0.00303879	0.386581	5.66707	6.8468	---	---
17341175	0.0030595	0.388021	5.23715	4.33255	NR_033511	Gm10510
17267846	0.00310657	0.392475	6.40814	5.49762	NM_029600	Abcc3
17439523	0.00311422	0.392475	2.91292	3.8746	XM_006535279	1700007G11Rik
17313895	0.00312309	0.392475	9.04394	7.20568	NM_001168672	Gtse1
17514828	0.00313829	0.392571	10.9432	10.034	ENSMUST00000083292	Gm25791
17324932	0.0031441	0.392571	9.52704	8.39498	NM_001081255	Lrch3
17410698	0.00316568	0.392571	8.37717	6.57875	NM_001040690	Rap1gds1
17208229	0.00318823	0.392571	7.94784	6.17856	---	---
17318350	0.00319375	0.392571	9.07157	8.09027	NM_001163540	Plec
17203391	0.00319844	0.392571	5.82787	4.51801	---	---
17355441	0.00319973	0.392571	10.3725	8.24044	ENSMUST00000102274	Gm25594
17516412	0.00319982	0.392571	6.47782	8.88721	ENSMUST00000098868 // ENSMUST00000098868	2610203C20Rik // 3110039I08Rik
17300839	0.0032179	0.39335	7.45656	8.71748	NM_023773	Mphosph8
17376867	0.00322519	0.39335	7.83897	6.3094	NM_001025431	Btbd3
17276552	0.00323988	0.393979	6.11661	7.48536	NM_001101471	Akap5
17512361	0.00327611	0.394874	8.8568	6.73431	NM_177788	Exoc3l
17252767	0.00327892	0.394874	8.79823	7.24762	NM_001081158	Cluh
17483303	0.00328522	0.394874	7.64973	5.85334	XM_006507741	Prr14
17279737	0.00328728	0.394874	10.4073	9.44724	NM_016676	Rab10
17530915	0.00329504	0.394874	6.75713	5.49687	XR_406025	Gm9917
17491624	0.00331273	0.394874	7.39283	5.41067	NR_002895	Snord116
17258851	0.00331515	0.394874	7.62	6.3543	NM_027827	Afmid
17350281	0.00332365	0.394874	8.43148	7.20003	NM_027490	Dcp2
17460451	0.00333633	0.394998	7.24241	6.32782	ENSMUST00000180896	1600020E01Rik
17200925	0.0033438	0.394998	5.99743	4.89359	---	---
17361703	0.00335587	0.395295	8.57874	7.40071	NM_144868	Pcnxl3
17344620	0.0033754	0.395749	6.0642	7.25957	NM_001199967	Gm11127
17483471	0.00337887	0.395749	9.5718	7.78259	NM_133943	Hsd3b7
17218680	0.00339045	0.395983	11.2585	10.2049	NR_028543	Snord47
17322467	0.00341915	0.397007	6.66848	5.20872	NM_001081217	Zfp174
17297759	0.00342998	0.397007	8.89799	9.76784	NM_013469	Anxa11
17414642	0.00343465	0.397007	6.14467	4.87361	ENSMUST00000150203	Gm11210
17322263	0.00343883	0.397007	9.58697	8.64097	NM_146065	Atf7
17205747	0.00345078	0.397007	3.20222	2.26961	---	---
17374738	0.00345683	0.397007	7.89309	6.92575	NM_177157	Gchfr
17499447	0.00350982	0.401977	6.67513	9.58305	NM_001037736	Arhgef10
17521428	0.00354744	0.405163	8.86787	7.26897	NM_008317	Hyal1
17226550	0.00357628	0.405975	8.84009	9.85891	NM_008567	Mcm6
17246388	0.00358842	0.405975	4.52599	6.95651	NM_001085477	Olfr765
17221939	0.00359317	0.405975	9.0145	7.2082	NM_001081080	Phf3
17532947	0.00359493	0.405975	8.91303	9.95287	NM_138602	Praf2
17218060	0.00360454	0.405975	9.96359	9.05878	NM_011198	Ptgs2
17276139	0.00361347	0.405975	5.28776	6.37869	NM_001190466	Dact1
17305813	0.00363429	0.407208	6.01301	6.88695	NM_172599	Atg14
17395359	0.00365094	0.407968	9.57441	8.51992	ENSMUST00000099007	Gm14296
17367856	0.00366519	0.408457	3.78819	4.70451	ENSMUST00000082985	Gm22572
17259907	0.00369493	0.410663	10.2607	9.3751	NM_001130458	Tcn2
17538528	0.00370818	0.411032	4.61773	7.91874	NM_001081648	Gm15107
17255160	0.00372134	0.411387	8.92797	7.22143	NM_001025428	Spag9
17321761	0.00374318	0.412698	7.15194	6.13528	NM_001033872	Smagp
17280054	0.00375662	0.413078	8.80267	6.96809	NM_144551	Trib2
17477670	0.00378789	0.413785	10.3753	9.50609	NM_009101	Rras
17457063	0.00380326	0.413785	10.0817	6.33007	NM_009148	Exoc4
17535922	0.00381015	0.413785	5.57631	6.76761	---	---
17237186	0.00381046	0.413785	7.66207	8.55117	NM_178609	E2f7
17540366	0.00381309	0.413785	3.90384	5.6086	ENSMUST00000158081	Gm25552
17242088	0.00383074	0.414399	6.983	7.95261	NM_001282992	Pcnt
17514087	0.00383879	0.414399	8.82702	9.73003	NM_175149	2310022B05Rik
17232634	0.00386133	0.415444	6.12438	7.24164	NM_028006	Tube1
17395933	0.00388705	0.415444	8.883	7.93645	NM_001291205	Rgs19
17282484	0.00389525	0.415444	5.99281	7.25836	ENSMUST00000058103	Gm5436
17283345	0.00390376	0.415444	8.8814	7.74599	NM_001160214	Smek1
17538829	0.00392054	0.415444	10.059	8.31786	---	---
17308603	0.00392562	0.415444	10.0392	10.909	NM_008410	Itm2b
17348460	0.00392573	0.415444	7.47498	6.46191	---	---
17221026	0.00392886	0.415444	6.63633	5.21292	NR_015566	A330023F24Rik
17303916	0.00394326	0.415903	7.35263	8.65013	NM_178597	Camk2g
17456161	0.00395707	0.416297	10.5864	8.4256	NM_001243064	Cav1
17550492	0.00397481	0.41642	8.32343	7.33953	AK160548	Gm11974
17294352	0.00400948	0.41642	5.73117	4.71988	NM_009644	Ahrr
17500626	0.00402401	0.41642	7.731	8.64142	NM_030254	Tusc3
17414454	0.00402613	0.41642	7.34467	5.99646	---	---
17538809	0.00402772	0.41642	8.89777	7.58786	---	---
17486543	0.0040341	0.41642	4.63052	5.97255	NM_001081449	Vmn2r54
17248081	0.0040573	0.41642	8.73528	7.44231	---	---
17376276	0.00407025	0.41642	11.3654	10.4792	NR_028528	Snord57
17326541	0.00408131	0.41642	5.12872	7.98682	NM_028572	Vgll3
17209593	0.00408592	0.41642	4.79044	3.61201	---	---
17205785	0.00408932	0.41642	3.89379	2.55062	---	---
17282465	0.00409132	0.41642	7.3323	4.96616	NM_001163501	Elmsan1
17409386	0.00410512	0.41642	6.60299	8.28344	NM_029522	Gpsm2
17531939	0.00412502	0.41642	7.03426	8.48505	NM_175380	Gpd1l
17282723	0.00412573	0.41642	10.8426	9.84522	NM_026775	Tmed10
17327201	0.00413775	0.41642	8.058	6.03804	NM_017391	Slc5a3
17355304	0.00414237	0.41642	7.9644	6.84302	NM_172967	4930503L19Rik
17489707	0.0041631	0.41642	9.18345	8.23428	NM_009884	Cebpg
17229839	0.00416327	0.41642	6.53971	7.98984	---	---
17513908	0.00416828	0.41642	6.18614	7.03847	NM_016925	Fanca
17467656	0.00416974	0.41642	8.52943	7.45582	NM_025430	Mrpl35
17201601	0.00418828	0.416603	2.91634	4.1786	---	---
17244435	0.00419172	0.416603	4.48682	5.93336	NR_015524	Cep83os
17532621	0.0042134	0.417753	12.2671	10.5373	ENSMUST00000082411	ND3
17200241	0.00423695	0.418314	4.71456	7.41883	---	---
17203449	0.00423929	0.418314	5.31336	7.8701	---	---
17201887	0.00426637	0.418429	6.35121	5.43637	---	---
17459870	0.00428522	0.418429	7.1334	8.43472	NM_013586	Loxl3
17515523	0.00429642	0.418429	10.6681	9.62123	NM_001205367	42254
17290925	0.00430259	0.418429	7.07882	8.61114	---	---
17353143	0.00433096	0.418429	7.49137	8.66302	NM_144861	Rprd1a
17207013	0.00433253	0.418429	1.32313	2.28506	---	---
17537190	0.0043389	0.418429	11.3055	10.4584	NM_019989	Sh3bgrl
17253235	0.00434339	0.418429	8.56761	5.91169	NM_001291190	Ssh2
17232800	0.00435107	0.418429	5.28787	4.44643	ENSMUST00000104332	Gm25526
17495475	0.00436874	0.418429	9.02897	8.16871	NM_001031814	Smg1
17209669	0.00438683	0.418429	5.65525	4.65449	---	---
17290242	0.00439904	0.418429	8.47593	9.47559	NM_001047159	Net1
17298364	0.00440079	0.418429	7.93944	9.55882	NM_027289	Nt5dc2
17209753	0.00440579	0.418429	6.6085	5.42183	---	---
17428876	0.00441179	0.418429	7.38643	6.31023	---	---
17206087	0.00442	0.418429	3.79206	5.08901	---	---
17201349	0.0044263	0.418429	6.44618	5.43781	---	---
17378964	0.00443958	0.418429	8.35999	7.37129	NM_001291144	Dhx35
17366918	0.00444092	0.418429	6.448	5.18961	NR_030601	Mir466d
17474647	0.00444782	0.418429	7.92387	7.05612	NM_025960	Trappc6a
17464331	0.00445932	0.418429	6.34655	4.38275	NM_001289679	Arntl2
17374218	0.0044774	0.418429	8.36803	9.75344	NM_207206	Lpcat4
17242879	0.00448097	0.418429	6.19436	7.36419	NR_104339	Adamtsl5
17549380	0.00448644	0.418429	7.12619	6.16694	---	---
17550170	0.00449414	0.418429	7.12848	5.8825	---	---
17209751	0.00450358	0.418429	6.47911	4.70785	---	---
17265708	0.00451756	0.418786	7.38817	8.45407	ENSMUST00000082633	Gm24143
17260916	0.00453567	0.419524	8.23602	9.21	NM_001290634	Ugp2
17441130	0.00457136	0.421029	7.38872	6.22886	NM_026933	Triap1
17305789	0.0045723	0.421029	8.383	9.37083	NM_144553	Dlgap5
17361223	0.00459066	0.42178	9.41088	8.42618	NM_001290818	Adrbk1
17295757	0.00462192	0.422252	7.64733	8.6193	NM_172301	Ccnb1
17306719	0.0046504	0.422252	8.89582	9.84755	NM_024267	Ipo4
17290937	0.00465702	0.422252	6.61742	5.65243	---	---
17370273	0.00466631	0.422252	8.01588	6.65226	---	---
17220797	0.00467674	0.422252	7.92256	6.81936	NM_025864	Tmem206
17258789	0.00469882	0.422252	7.91527	6.21731	NM_198022	Tnrc6c
17449629	0.00470366	0.422252	10.4478	9.29159	---	---
17440134	0.00470959	0.422252	7.98183	6.97909	ENSMUST00000104238	Gm26387
17438438	0.00471714	0.422252	11.1434	9.73123	NM_025691	Srp72
17210223	0.0047241	0.422252	7.33611	5.82525	---	---
17535274	0.00474148	0.422252	5.87519	7.00724	ENSMUST00000053981	1110012L19Rik
17379011	0.00474689	0.422252	10.254	8.91431	NM_009408	Top1
17548135	0.00476109	0.422252	4.29011	5.2203	AK143431	Gm20038
17446123	0.00476346	0.422252	6.83673	5.35486	NM_013569	Kcnh2
17495851	0.00476901	0.422252	8.64122	5.95397	NM_001033173	Usp31
17549660	0.00477161	0.422252	5.32551	6.34755	---	---
17288079	0.00477461	0.422252	7.04433	7.84183	ENSMUST00000116696	Gm24588
17392906	0.00478928	0.422252	9.03724	6.94298	NM_001083921	Rbck1
17205359	0.00479922	0.422252	5.02253	3.34308	---	---
17484140	0.00480006	0.422252	8.52681	7.66029	NM_025392	Bccip
17390249	0.00484628	0.424847	8.13917	5.78592	NM_001159610	Lrrc57
17380399	0.00487618	0.424847	10.7397	9.42775	ENSMUST00000109020 // ENSMUST00000109020	Gm14440 // Gm14288
17357507	0.00489893	0.424847	6.875	7.96781	---	---
17296602	0.0048991	0.424847	5.47638	7.99599	NM_001242945	Gm3264
17255999	0.0049222	0.424847	6.66833	7.59495	NM_001003817	Erbb2
17232102	0.00492995	0.424847	9.23653	5.7526	NM_001177775	H60b
17354608	0.00493157	0.424847	7.93556	6.47098	NM_001109975	Synpo
17475564	0.00493792	0.424847	6.97572	7.97616	NM_010950	Numbl
17210175	0.0049398	0.424847	5.25784	3.81535	---	---
17415439	0.00494199	0.424847	5.26773	6.49995	NM_026319	Ift74
17326567	0.00494868	0.424847	6.79721	4.87335	NM_028803	Gbe1
17240720	0.00495419	0.424847	3.45587	4.65438	---	---
17206477	0.00499067	0.424847	8.54079	7.52275	---	---
17511241	0.00499335	0.424847	6.42183	7.33885	ENSMUST00000109736	Rnaseh2a
17290936	0.00499461	0.424847	7.91145	6.99893	---	---
17204433	0.00500074	0.424847	6.76998	5.86301	---	---
17239070	0.00501479	0.424847	4.65543	6.70878	NR_033219	BC020402
17364890	0.00503113	0.424847	7.43246	5.50795	NM_019424	Hps1
17270682	0.0050422	0.424847	7.20455	6.41016	NR_027956	1700052K11Rik
17408813	0.0050547	0.424847	10.0058	6.35367	NM_001163332	Cttnbp2nl
17317144	0.00506865	0.424847	7.41611	8.67891	NM_026759	Mrpl13
17463169	0.00507653	0.424847	6.18563	5.25783	NM_011324	Scnn1a
17201645	0.0050807	0.424847	6.18386	5.26859	---	---
17298835	0.00509197	0.424847	4.13492	6.01708	ENSMUST00000171248	Gm17110
17221233	0.0051163	0.424847	8.08551	7.02306	---	---
17324354	0.0051269	0.424847	1.93828	3.95556	ENSMUST00000157354	Gm23715
17478789	0.00512989	0.424847	5.11673	6.71067	NM_010882	Ndn
17264824	0.00513277	0.424847	9.31707	7.98912	NM_011900	Mpdu1
17364707	0.00513876	0.424847	7.07671	8.25828	NM_001163495	Arhgap19
17368387	0.00514477	0.424847	9.2648	7.38218	ENSMUST00000083324	Gm23969
17415973	0.00515118	0.424847	9.89388	8.9895	NM_175036	Leprot
17288035	0.00515838	0.424847	7.37716	8.66937	XM_006517488	Gm3325
17532660	0.00517714	0.425544	11.5681	9.93355	---	---
17204043	0.00519353	0.426045	4.01757	2.61067	---	---
17202069	0.00521102	0.426633	3.40774	4.36648	---	---
17296723	0.00525056	0.42852	3.14688	5.01337	ENSMUST00000112787	Gm3099
17518585	0.00525479	0.42852	8.08861	9.04985	NM_138584	Spg21
17319545	0.00530389	0.431672	6.83135	7.68919	NM_030229	Polr3h
17283784	0.00534051	0.432109	7.91694	6.83373	NM_029654	Atg2b
17429279	0.00534797	0.432109	4.99728	6.06625	NM_146309	Olfr1337
17297576	0.00534961	0.432109	6.86856	8.5333	NM_001243041	Adk
17407864	0.00536119	0.432109	8.1483	7.27742	NM_001163617	Tars2
17291019	0.00538402	0.432109	4.14922	6.95088	ENSMUST00000102979 // ENSMUST00000102979 // ENSMUST00000102979 // ENSMUST00000102979 // ENSMUST00000102979 // ENSMUST00000102979 // ENSMUST00000102979 // ENSMUST00000102979 // ENSMUST00000102979 // ENSMUST00000102979 // ENSMUST00000102979 // ENSMUST00000102979 // ENSMUST00000102979	Hist1h4m // Hist1h4b // Hist1h4a // Hist4h4 // Hist1h4n // Hist1h4k // Hist1h4j // Hist1h4i // Hist1h4f // Hist1h4d // Hist1h4c // Hist2h4 // Hist1h4h
17393868	0.00538435	0.432109	6.31234	5.47934	NM_010658	Mafb
17511623	0.00539197	0.432109	6.78614	5.77482	NM_001253822	Irx3
17421534	0.00539287	0.432109	6.78982	7.82	NM_010244	Fv1
17445044	0.00544663	0.434787	7.51333	8.48508	NM_001081204	B3glct
17335017	0.00547256	0.434787	6.05452	9.19983	NM_001281491	Syngap1
17486570	0.00547731	0.434787	7.60357	6.77321	NM_026046	Zfp329
17445746	0.00548939	0.434787	3.97048	4.83881	NR_102341	4921504A21Rik
17436761	0.00549444	0.434787	7.00501	5.41038	NM_001163512	Rgs12
17238974	0.00551193	0.434787	7.76795	8.63356	NM_025995	Fbxo5
17296248	0.00554085	0.434787	8.24587	9.28813	NM_028151	Skiv2l2
17320928	0.00554261	0.434787	11.3828	10.1134	NM_175121	Slc38a2
17204605	0.00554409	0.434787	6.57845	5.45718	---	---
17382384	0.00557506	0.434787	7.61112	6.58516	NM_146115	Tor4a
17516707	0.00558118	0.434787	7.08312	5.12922	ENSMUST00000114664	Mpzl3
17394483	0.00558889	0.434787	8.26181	7.16586	NM_001291158	Zmynd8
17281506	0.00561365	0.434787	7.31076	8.10212	NM_011133	Pole2
17205009	0.00562144	0.434787	9.09762	9.93096	---	---
17259177	0.00562718	0.434787	9.16094	5.80244	NM_028898	Rptor
17518636	0.00563439	0.434787	7.5711	8.60075	ENSMUST00000045802	2810417H13Rik
17208215	0.00566104	0.434787	7.89937	6.98032	---	---
17201695	0.00566551	0.434787	4.30713	5.16363	---	---
17308626	0.00566685	0.434787	8.0097	6.36267	NM_001033439	Lrch1
17444876	0.00567485	0.434787	9.52096	8.18869	NM_025624	Pomp
17324678	0.00568142	0.434787	9.50206	10.3866	---	---
17422039	0.00569878	0.434787	6.14244	6.90802	NM_001033352	Klhl21
17447097	0.00569963	0.434787	10.8549	9.38685	---	---
17208733	0.00570016	0.434787	6.07944	4.37342	---	---
17407337	0.00571325	0.434787	5.59952	6.5013	---	---
17470930	0.00571788	0.434787	8.2533	7.22507	NM_013534	Leprel2
17358007	0.00571936	0.434787	9.40293	8.22066	NM_019437	Rfk
17215834	0.00572074	0.434787	5.26652	6.66356	NM_175118	Dusp28
17478301	0.00574293	0.435428	5.98433	8.52799	NM_175272	Nav2
17376563	0.00575908	0.435428	9.50234	8.66781	NM_138651	Cds2
17524969	0.00576077	0.435428	9.40245	10.3152	NM_028390	Anln
17205863	0.00578409	0.436393	8.46116	5.65324	---	---
17284591	0.00580526	0.437192	5.48294	6.50797	ENSMUST00000103527	Ighv1-56
17207335	0.00584307	0.438035	4.09192	5.75426	---	---
17294222	0.00584461	0.438035	10.3188	8.66138	ENSMUST00000075549	Rpl9-ps4
17398581	0.00584823	0.438035	6.92554	5.53473	ENSMUST00000107679	Fbxw7
17442428	0.00587487	0.438599	7.79463	6.62829	NM_145070	Hip1r
17209289	0.00589282	0.438599	4.05134	7.82052	---	---
17204997	0.00590215	0.438599	8.00087	4.60518	---	---
17475223	0.00590291	0.438599	8.12959	7.16976	---	---
17208183	0.00590881	0.438599	6.01501	4.98533	---	---
17206727	0.00595701	0.438851	6.80968	5.50903	---	---
17208333	0.00596003	0.438851	7.23386	6.2338	---	---
17532651	0.00596196	0.438851	11.3058	10.4477	ENSMUST00000082420	mt-Te
17424742	0.00597004	0.438851	6.20462	7.00797	NM_172692	Gba2
17304850	0.00597169	0.438851	5.92256	7.54242	NM_172254	Dph3
17208839	0.00598109	0.438851	6.29634	5.31479	---	---
17284498	0.00599069	0.438851	2.90213	2.09589	ENSMUST00000103492	Ighv10-1
17448960	0.00601235	0.438851	10.9023	7.12583	NM_001289826	Clock
17327465	0.0060211	0.438851	10.9612	9.78818	NM_011809	Ets2
17365339	0.00602213	0.438851	4.60254	5.9966	ENSMUST00000130184	Gm16726
17251634	0.00602896	0.438851	4.3983	5.88361	NR_027827	Chd3os
17544369	0.00605599	0.43974	2.43546	1.61807	ENSMUST00000104440	Gm23768
17495610	0.00606443	0.43974	10.6816	8.51265	NM_022420	Gprc5b
17201991	0.00607308	0.43974	5.26731	6.34052	---	---
17205757	0.00609492	0.439946	4.1768	5.91701	---	---
17276182	0.00609721	0.439946	9.2166	8.31406	NM_001205067	Jkamp
17252400	0.00615143	0.442566	9.98996	9.02771	---	---
17397344	0.00615492	0.442566	9.61992	6.55242	NM_001130184	Jade1
17287682	0.00618593	0.443377	7.32292	8.54747	NM_001112711	Grk6
17247064	0.00618881	0.443377	5.22625	6.44373	XR_381025	LOC102639588
17505623	0.00619837	0.443377	6.9982	5.92172	NM_198625	Mtss1l
17472420	0.0062343	0.44422	3.71522	6.24734	ENSMUST00000158991	Gm23775
17464672	0.00623483	0.44422	7.31405	8.68661	NM_001177572	Slc25a13
17457308	0.00625095	0.44422	2.68633	4.40964	ENSMUST00000104058	Gm23273
17485706	0.00625314	0.44422	6.36248	4.23869	ENSMUST00000076831	Cdc42ep5
17515208	0.00629692	0.445576	10.0734	8.92956	NM_001039520	Dnm2
17538782	0.00629865	0.445576	8.5394	6.80891	---	---
17276520	0.00631498	0.445576	8.76664	9.71432	NM_138745	Mthfd1
17324961	0.00632041	0.445576	6.53243	5.74034	ENSMUST00000137720 // ENSMUST00000137720 // ENSMUST00000137720 // ENSMUST00000137720 // ENSMUST00000137720	Gm14279 // Gm10237 // Gm10029 // Gm11810 // Rpl35a
17279190	0.00633118	0.445576	7.45888	6.53412	NM_177374	Trmt61a
17480407	0.0063449	0.445576	8.68857	7.10806	NM_023671	Clns1a
17511900	0.00635914	0.445576	7.58574	6.78147	NM_053246	Dok4
17498255	0.00636085	0.445576	10.071	8.72864	NM_001285489	Nap1l4
17506697	0.00641308	0.445576	7.95811	8.89753	NM_133955	Rhou
17531834	0.00642278	0.445576	7.02738	6.04913	NM_178624	Fbxl2
17268338	0.00644771	0.445576	7.12097	6.01185	NM_001163389	Snx11
17221266	0.00646058	0.445576	9.90959	8.81899	---	---
17482739	0.00646096	0.445576	9.20254	10.6396	NM_011121	Plk1
17309293	0.00646211	0.445576	7.19109	8.33383	NM_026047	Rnf219
17330410	0.00646883	0.445576	9.8122	8.36182	NM_020260	Arhgap31
17381376	0.00647523	0.445576	9.01913	9.78847	ENSMUST00000043864	Cdc123
17481680	0.00648168	0.445576	8.6594	7.62609	NR_028079	Snora3
17337152	0.00648285	0.445576	6.66642	5.76646	---	---
17466507	0.00649548	0.445576	8.46202	9.36742	NM_001146689	Ezh2
17536997	0.00650441	0.445576	3.68068	5.20155	NM_029158	Zcchc13
17395408	0.00652332	0.445576	8.15807	6.95533	---	---
17475336	0.00652782	0.445576	5.30401	6.19843	NM_172148	B9d2
17447451	0.00653773	0.445576	7.56822	5.22427	NM_001113362	Tbc1d14
17466919	0.00654016	0.445576	7.24318	6.14461	ENSMUST00000082858	Gm24355
17203263	0.00654814	0.445576	2.526	3.47644	---	---
17221242	0.00655243	0.445576	11.5199	7.20374	---	---
17322488	0.00658578	0.446703	6.80737	5.97301	NM_029738	Cluap1
17501905	0.00659061	0.446703	6.28597	7.60838	NM_001163282	Gdf1
17308476	0.0066268	0.447048	9.45143	10.5948	---	---
17208181	0.00663027	0.447048	8.38848	7.4456	---	---
17475580	0.00663331	0.447048	6.99994	5.85798	ENSMUST00000037399	Blvrb
17217101	0.00664003	0.447048	8.66103	7.47422	NM_173865	Slc41a1
17550578	0.00665962	0.447048	11.2276	10.397	ENSMUST00000082420	mt-Te
17479303	0.0066632	0.447048	7.89595	7.00122	NM_001162939	Aen
17546331	0.0066714	0.447048	4.61919	3.63918	NM_001113395	Gm16501
17297227	0.00670545	0.448215	7.14837	7.96819	NM_001033270	Slc4a7
17484094	0.00671831	0.448215	8.2538	7.19322	NM_207302	Zranb1
17332974	0.00672133	0.448215	8.66587	7.28429	NM_011299	Rps6ka2
17530424	0.00674043	0.448407	7.44117	6.15431	NM_029385	Nudt16
17235268	0.00675311	0.448407	9.75123	11.2476	NM_029272	Ndufs7
17379767	0.00675687	0.448407	9.13951	8.29806	NM_001085495	Arfgef2
17361942	0.00678008	0.448407	7.05091	6.10516	ENSMUST00000159832	Vps51
17333206	0.0067804	0.448407	4.9192	4.00935	NM_016694	Park2
17202521	0.00678929	0.448407	6.12133	5.12085	---	---
17244543	0.0068025	0.448563	3.28272	4.56072	ENSMUST00000158472	Gm25658
17420443	0.00681929	0.448955	10.2793	9.31367	---	---
17294135	0.0068754	0.450713	5.52691	6.4032	NM_175283	Srd5a1
17360355	0.00688103	0.450713	9.56845	10.3175	NM_007790	Smc3
17283933	0.00688819	0.450713	9.3494	8.45987	---	---
17447090	0.0068896	0.450713	10.0881	9.23944	---	---
17427619	0.00690099	0.450744	5.49193	4.68754	ENSMUST00000131864	Gm12796
17290695	0.00694642	0.452996	9.29132	7.90809	---	---
17442985	0.00696277	0.453348	6.82831	8.10174	NM_001130476	Tpst1
17493368	0.00699895	0.45382	7.52698	5.05862	NM_009547	Zbtb14
17209517	0.00700247	0.45382	5.312	3.88173	---	---
17514936	0.00700296	0.45382	7.52588	6.42612	NM_172918	Zfp317
17207965	0.00705788	0.454758	3.98975	5.16671	---	---
17529679	0.00708257	0.454758	4.62554	5.78986	NM_009573	Zic1
17482484	0.00708289	0.454758	9.90852	8.95367	NM_025899	Uqcrc2
17257962	0.00710558	0.454758	6.11695	5.09418	NM_001042606	Sstr2
17403533	0.00711282	0.454758	7.82089	6.9308	NM_001293672	Ctbs
17203107	0.00711721	0.454758	6.24336	5.18895	---	---
17215565	0.00712137	0.454758	6.67278	7.52814	NM_133816	Sh3bp4
17550310	0.00712211	0.454758	6.85601	6.05737	---	---
17279764	0.00713475	0.454758	6.22078	4.22802	NM_001082483	Efr3b
17275472	0.00714638	0.454758	11.1746	10.3564	NM_001100109	Srp54b
17348464	0.00715656	0.454758	8.885	6.27063	---	---
17457555	0.00717951	0.454758	7.64247	6.87753	NM_023538	Agk
17322481	0.00718179	0.454758	9.83429	8.76693	---	---
17415328	0.00718919	0.454758	5.47136	6.48994	NM_001085533	Gm13275
17380694	0.00721348	0.454758	7.3711	5.90462	NM_001083328	Mtg2
17320720	0.00722397	0.454758	7.77013	6.39519	ENSMUST00000109255	Prickle1
17384525	0.00723965	0.454758	11.2639	10.4158	NM_026703	Ndufa8
17239023	0.00724668	0.454758	8.60486	7.70621	ENSMUST00000150282	Cnksr3
17278715	0.00726463	0.454758	3.81707	4.94913	NR_028261	Rian
17493730	0.00727139	0.454758	7.93162	7.15664	NM_175388	Rnf169
17426365	0.00728445	0.454758	10.0171	6.36668	NM_011607	Tnc
17428786	0.00729524	0.454758	6.42419	8.86078	ENSMUST00000102696 // ENSMUST00000102696 // ENSMUST00000102696	LOC101055915 // Gm15501 // Rps8
17230602	0.00730224	0.454758	8.65423	7.65107	NM_175127	Fbxo28
17241612	0.00732568	0.454758	3.48733	2.50362	ENSMUST00000158378	Gm23854
17427284	0.00733244	0.454758	7.53708	5.9423	NM_177239	Mysm1
17415715	0.00733384	0.454758	9.02725	9.76082	NM_146144	Usp1
17247896	0.00733578	0.454758	5.91581	7.40076	ENSMUST00000082827	Gm23514
17529099	0.00733633	0.454758	4.96632	6.40901	NM_001290308	Col12a1
17236502	0.00737246	0.454758	9.2073	8.16417	NM_146239	Cdk17
17476904	0.00737299	0.454758	1.93637	3.77184	ENSMUST00000157289	Gm24910
17279434	0.00737491	0.454758	8.94773	10.5907	NM_001081170	Pacs2
17487249	0.00739407	0.454758	8.10148	7.02072	NM_172279	Mark4
17374939	0.00740556	0.454758	6.81634	5.54006	NM_011941	Mapkbp1
17522791	0.00740849	0.454758	7.50891	5.51827	NM_148958	Osbpl10
17280515	0.00741915	0.454758	9.22857	8.01615	NM_001253847	Cbll1
17353962	0.00742251	0.454758	6.32132	5.5102	NM_010197	Fgf1
17283131	0.007455	0.454758	7.88927	9.07781	NM_001146199	Ptpn21
17532619	0.00745629	0.454758	11.2274	10.4089	ENSMUST00000082410	mt-Tg
17440748	0.00746719	0.454758	6.79717	4.91824	NM_001010825	Ficd
17242612	0.00747244	0.454758	5.37509	4.1296	NM_011583	Theg
17543930	0.00748238	0.454758	9.16373	8.05807	NM_009530	Atrx
17422885	0.00748272	0.454758	6.19129	7.5063	NM_145557	9430015G10Rik
17408444	0.00749039	0.454758	7.1517	5.71704	NM_001013026	Ttf2
17201829	0.00759827	0.457256	3.92127	3.05493	---	---
17505913	0.00762063	0.457256	8.0124	8.80158	NM_028131	Cenpn
17238064	0.0076254	0.457256	10.1468	7.76749	NM_009284	Stat6
17538776	0.00764593	0.457256	10.0083	5.36838	---	---
17249110	0.00765034	0.457256	9.62728	5.61909	NM_001290759	Tbc1d9b
17474128	0.00767242	0.457256	6.20048	6.95734	ENSMUST00000083959	n-R5s151
17551147	0.00768297	0.457256	10.1728	8.38083	---	---
17309302	0.00768403	0.457256	3.79306	2.97315	ENSMUST00000104531	Gm25724
17551139	0.00769022	0.457256	9.00318	4.65638	---	---
17201367	0.00769064	0.457256	4.76548	6.85746	---	---
17527996	0.00769873	0.457256	7.23604	6.41197	NM_175484	Coro2b
17437998	0.00769988	0.457256	7.49522	6.56917	NM_172711	Guf1
17291353	0.00770689	0.457256	10.3452	6.48593	ENSMUST00000082686	Gm22303
17536230	0.00771087	0.457256	3.68679	4.86003	---	---
17270508	0.00771209	0.457256	8.00284	7.14557	NM_183034	Plekhm1
17284696	0.00772238	0.457256	6.80421	7.71346	NR_028421	D430020J02Rik
17288714	0.00773286	0.457256	9.28509	5.79908	ENSMUST00000104261	Gm23127
17516383	0.00774296	0.457256	9.91305	8.7261	NR_028275	Snord14e
17490312	0.0077602	0.457256	9.72625	8.75327	NM_001285517	Nr1h2
17311213	0.00776202	0.457256	6.92262	5.53946	NM_001256384	Rims2
17333705	0.00777304	0.457256	7.72091	6.48667	NR_029536	Mir99b
17210817	0.00777818	0.457256	6.64681	5.21891	---	---
17428600	0.00778591	0.457256	7.70613	8.50505	NM_001042743	Mast2
17548646	0.00780937	0.457983	7.79932	9.08272	NM_182994	Arl5a
17279608	0.0078497	0.459506	7.91502	9.46506	NM_133762	Ncapg2
17421227	0.00785755	0.459506	4.79515	5.95328	NM_001085412	Gm13078
17208427	0.00787876	0.460095	6.82545	5.9833	---	---
17515344	0.00791156	0.460272	7.43071	5.49006	NM_001164614	Ccdc159
17527460	0.0079161	0.460272	8.07109	5.58428	NM_175483	Snx33
17400418	0.00791785	0.460272	10.4407	7.01545	NM_008562	Mcl1
17308470	0.00794523	0.460272	8.87685	9.61714	---	---
17435422	0.00796109	0.460272	8.89358	9.88794	NM_016736	Nub1
17374406	0.00797106	0.460272	8.18811	7.2853	NM_001145898	BC052040
17284650	0.00798042	0.460272	4.97545	3.95519	ENSMUST00000170551	Ighv1-77
17200419	0.00798999	0.460272	4.80395	5.85715	---	---
17437247	0.00799423	0.460272	9.07795	9.98686	NM_024434	Lap3
17303088	0.00799605	0.460272	5.24294	6.07496	NM_001242945	Gm3264
17387363	0.00800425	0.460272	9.89813	8.97766	ENSMUST00000119790	Gm13680
17214979	0.00803991	0.461191	4.12356	5.35553	ENSMUST00000082480	n-R5s215
17236934	0.00804323	0.461191	7.19156	8.59141	NM_146009	Cep290
17519533	0.00806958	0.461191	7.64399	6.5406	NM_027309	Lysmd2
17305826	0.00809022	0.461191	7.31924	8.23168	ENSMUST00000180532	Gm6055
17201703	0.00810419	0.461191	5.83533	3.64324	---	---
17506532	0.00812873	0.461191	5.26454	6.2715	NM_007876	Dpep1
17447615	0.00812922	0.461191	6.08075	7.13364	NM_010942	Nsg1
17283540	0.00813539	0.461191	10.1864	9.27056	---	---
17465212	0.00814478	0.461191	9.16955	6.84152	NM_028459	Wasl
17210071	0.0081629	0.461191	6.07081	5.02964	---	---
17206247	0.00816412	0.461191	7.69711	6.34823	---	---
17276020	0.00816448	0.461191	9.95818	8.56367	NM_028127	Frmd6
17288145	0.00816523	0.461191	7.36459	10.1013	NM_019986	Habp4
17279833	0.00820693	0.462393	6.94224	6.08122	ENSMUST00000170816	Gm3625
17248992	0.00821967	0.462393	8.99091	5.20992	NM_008029	Flt4
17375083	0.00824051	0.462393	10.6019	7.48029	XM_006499054	Snap23
17380370	0.00828053	0.462393	4.28254	6.20299	NM_001099328	Zfp831
17433236	0.0082889	0.462393	6.1489	7.26261	NM_029035	Spsb1
17362101	0.00829161	0.462393	8.43989	9.45559	ENSMUST00000025904	Prdx5
17305347	0.00829791	0.462393	4.81995	5.70645	XM_006519817	LOC102640955
17204341	0.00830103	0.462393	3.13721	2.0287	---	---
17528568	0.00830256	0.462393	5.13674	6.15516	NM_029784	Fam81a
17477362	0.00830718	0.462393	5.66771	4.01621	NM_010643	Klk1b24
17391544	0.00830954	0.462393	7.3292	8.17364	NM_181589	Ckap2l
17519888	0.00836277	0.463385	6.88294	7.64541	NM_001168240	Irak1bp1
17284201	0.00836937	0.463385	9.67661	7.12676	NM_001165894	Akt1
17466060	0.00836974	0.463385	9.7629	10.5649	NM_172893	Parp12
17297305	0.00837562	0.463385	7.22196	7.9741	NM_021504	Ngly1
17224551	0.0083916	0.463385	8.84418	6.76101	NM_008985	Ptprn
17397801	0.00840531	0.463385	9.60435	8.81179	NM_001040396	Selt
17495304	0.00840583	0.463385	10.3715	9.46897	---	---
17433204	0.00842981	0.463724	6.82665	7.87781	NM_001284270	Tmem201
17516518	0.00843491	0.463724	11.0011	9.50561	NM_023061	Mcam
17501148	0.00845325	0.463724	6.97726	8.09924	NM_001005847	Aga
17400813	0.00845684	0.463724	6.4351	7.93594	NM_010928	Notch2
17484907	0.00851353	0.466214	9.12173	8.40283	NR_034049	Snora52
17504130	0.00853947	0.466766	7.2603	5.92784	NM_009142	Cx3cl1
17547947	0.00854619	0.466766	9.711	10.4483	XM_003085105	Gm20056
17261339	0.00856484	0.467168	10.9774	9.98515	NM_009260	Sptbn1
17477288	0.0085792	0.467335	3.06301	4.36854	NR_033120	Klk1b7-ps
17308361	0.00860375	0.467689	6.82439	8.22429	NR_033241	Bmp1
17493467	0.00861844	0.467689	6.28921	3.8623	NM_001256081	Myo7a
17406990	0.00861965	0.467689	8.85509	7.93726	NM_010107	Efna1
17397604	0.00863203	0.467747	9.39492	8.11677	NM_019995	Supt20
17258642	0.00869267	0.469151	9.41191	5.61928	NR_028567	Snord1b
17368286	0.00869992	0.469151	6.36896	5.1571	ENSMUST00000125198	Gm13562
17467938	0.00870243	0.469151	2.98706	4.68825	NM_001109764	Ctnna2
17405082	0.00871236	0.469151	9.51836	7.17221	NM_011990	Slc7a11
17512479	0.00872183	0.469151	8.05579	8.80794	NM_001012638	Acd
17548226	0.00872601	0.469151	8.55537	9.41024	XM_006543711	LOC102642071
17549186	0.00875795	0.470247	7.47881	10.007	XM_006544847	LOC102642448
17351196	0.00876915	0.470247	7.69102	6.95541	NM_133237	Apcdd1
17463673	0.00879936	0.470968	9.31861	6.91333	NM_007961	Etv6
17422980	0.0088248	0.470968	5.91766	4.97436	ENSMUST00000138502	Rps20
17549466	0.00883305	0.470968	3.01968	3.82149	---	---
17205781	0.00883987	0.470968	2.17238	3.18858	---	---
17483802	0.00884675	0.470968	8.52219	6.54363	NM_172255	Wdr11
17443004	0.00887436	0.470968	8.32504	9.13679	NM_001199059	Rabgef1
17282902	0.00887979	0.470968	5.41471	4.65701	NR_037228	Mir3068
17334009	0.00888194	0.470968	6.48526	7.33905	NM_198003	Zfp946
17366278	0.00888511	0.470968	8.06436	9.01225	NM_013673	Sp100
17440293	0.0088983	0.470997	9.42211	8.18275	NM_008325	Idua
17489035	0.0089106	0.470997	6.83039	5.98844	NM_001033140	Sdhaf1
17481936	0.00891984	0.470997	8.17601	9.14557	NM_001166584	Tead1
17500322	0.00895524	0.472022	4.03441	5.66069	NR_045840	4933416M07Rik
17515400	0.00896209	0.472022	8.64357	9.92934	---	---
17366798	0.00897372	0.472034	2.3747	3.64135	NR_030470	Mir669a-2
17421153	0.00898875	0.472224	6.37364	4.19138	ENSMUST00000153023	Tmem51os1
17415417	0.00901198	0.472843	4.17451	5.35303	ENSMUST00000134966	Gm12668
17380268	0.00904128	0.473779	8.58615	7.72898	NM_019806	Vapb
17486818	0.00908056	0.475214	6.64422	5.13826	NM_001081418	Gltscr1
17220759	0.00909165	0.475214	9.39792	6.60982	---	---
17201709	0.00910315	0.475214	5.12043	4.06676	---	---
17549446	0.00911496	0.475231	4.72228	7.32552	---	---
17252401	0.00915399	0.476664	8.85659	5.97916	---	---
17266911	0.00916725	0.476755	6.44883	5.63755	NM_172797	Mmp28
17340177	0.00919066	0.477372	7.65568	6.93068	NM_011104	Prkce
17202117	0.00924783	0.479738	5.22154	4.26481	---	---
17292689	0.00929702	0.480007	8.99287	9.72257	NM_028597	Thoc3
17314738	0.00931867	0.480007	9.47302	8.72587	NM_139140	Spats2
17316804	0.00935727	0.480007	9.81858	8.345	NM_008388	Eif3e
17206811	0.00936382	0.480007	6.20173	5.20321	---	---
17258197	0.0093714	0.480007	6.89207	5.11059	XM_006534167	Kctd2
17337250	0.00937328	0.480007	7.86042	8.87148	NM_001010833	Mdc1
17330373	0.00938533	0.480007	7.324	6.54107	NM_007414	Adprh
17306419	0.00938699	0.480007	6.96969	7.76862	---	---
17234763	0.00939002	0.480007	4.55162	5.66019	NM_001284198	Dnmt3l
17550709	0.00939352	0.480007	3.90856	4.88856	---	---
17242773	0.00939429	0.480007	8.29895	9.1517	ENSMUST00000131743	Polr2e
17201625	0.00940496	0.480007	6.12014	5.30859	---	---
17409376	0.00941912	0.480007	9.2824	8.0034	ENSMUST00000157560	Scarna2
17361164	0.00946022	0.480007	9.7414	10.5591	NM_011237	Rad9a
17409445	0.00946082	0.480007	8.15835	7.25414	ENSMUST00000129273	Prpf38b
17358929	0.00946439	0.480007	10.3815	8.7246	NM_001163635	Tnks2
17398406	0.00948346	0.480007	9.42447	10.6182	NM_133187	Fam198b
17334356	0.00949284	0.480007	5.94421	6.96356	NM_008743	Nthl1
17338637	0.00951191	0.480007	5.16392	6.8768	NM_145490	Zfp959
17445869	0.00951912	0.480007	9.10326	8.05548	NM_009584	Dnajc2
17332645	0.00952635	0.480007	8.15871	6.09795	NM_001081684	Zbtb21
17318713	0.00953945	0.480007	7.33887	6.00674	NM_001168288	Arhgap39
17288970	0.00954888	0.480007	7.60508	8.45578	ENSMUST00000163600	Ccnh
17494610	0.00955637	0.480007	8.39139	6.52258	NM_001162943	Dchs1
17302878	0.00957595	0.480007	6.63271	5.49006	AK051032	Zic2
17364280	0.00957743	0.480007	10.4359	9.11683	NM_001099634	Myof
17496427	0.00959345	0.480007	6.51161	5.41446	XM_006508420	LOC102633228
17426631	0.00959805	0.480007	9.00617	7.73224	NM_025849	Tmem261
17259078	0.00960015	0.480007	10.2977	11.1141	ENSMUST00000093902	Rnf213
17452672	0.0096017	0.480007	9.98628	9.21361	NM_027494	Zcchc8
17530703	0.00962285	0.480007	9.02344	8.25228	NM_145619	Parp3
17525379	0.00963893	0.480007	6.66592	8.13657	NM_001286604	Fam118b
17496605	0.00964223	0.480007	8.17117	7.08236	NM_001285905	Cd2bp2
17200927	0.00964773	0.480007	6.55832	5.55914	---	---
17377857	0.00966395	0.480235	10.1493	7.45307	NM_145536	Ccm2l
17304147	0.00967886	0.480399	7.27443	8.03135	NM_001101433	Zcchc24
17205933	0.00971485	0.4815	7.73382	4.7481	---	---
17424331	0.00972432	0.4815	4.86416	5.72935	---	---
17299454	0.00973849	0.481624	7.38165	8.13036	NM_144535	Ap5m1
17549770	0.00975071	0.481653	8.30458	9.08645	---	---
17201417	0.00976604	0.481723	4.0106	5.28419	---	---
17360863	0.00977544	0.481723	7.03889	6.03777	NR_026942	E330013P04Rik
17203645	0.00979401	0.481961	8.42551	6.58668	---	---
17361589	0.00980716	0.481961	8.79012	7.78872	NM_001291080	Drap1
17296572	0.00981525	0.481961	5.02941	5.81098	NM_001177715	Gm2897
17477930	0.00982875	0.482052	9.79496	7.08495	NM_028544	Rasip1
17499835	0.00986186	0.482846	3.13619	3.98306	NM_001081662	C86695
17204793	0.00987201	0.482846	2.90445	4.995	---	---
17494643	0.00988748	0.482846	9.67173	7.71828	NM_001243039	Gm4070
17506800	0.00989167	0.482846	7.6178	6.50447	NM_026855	Arv1
17205431	0.00993419	0.483627	4.92464	7.73501	---	---
17475006	0.00994591	0.483627	7.61327	8.3573	NM_009532	Xrcc1
17247458	0.00994599	0.483627	8.23929	7.34375	NM_178909	Wdr92
17476895	0.00995652	0.483627	8.61779	9.41869	---	---
17204053	0.00996614	0.483627	7.4599	6.66563	---	---
17343703	0.00999407	0.484413	6.85865	7.83687	NR_004446	H2-K2
17539395	0.0100308	0.485626	4.82821	5.86637	NM_198409	Rai2
17287126	0.0100529	0.486125	6.43192	7.29931	NM_001276399	Ippk
17375111	0.0100687	0.486321	8.80457	7.79543	ENSMUST00000150912	Stard9
17533413	0.0100929	0.48692	11.5673	9.31965	ENSMUST00000120557	Rpl3-ps1
17541760	0.0101151	0.487402	9.95138	9.17337	NM_001290514	Mospd1
17538983	0.0101265	0.487402	4.02222	4.79276	NM_001034894	Foxr2
17457462	0.0101648	0.48819	5.93655	5.13763	---	---
17440974	0.0101665	0.48819	4.77734	5.78223	ENSMUST00000043650	Fam222a
17302972	0.010182	0.48837	9.1296	8.014	ENSMUST00000168436	Gm8323
17202303	0.0102034	0.48837	3.2973	2.09242	---	---
17224211	0.0102154	0.48837	10.6995	7.43364	NM_001289895	Tns1
17220762	0.0102409	0.48837	9.75564	6.63905	---	---
17407093	0.0102442	0.48837	6.89187	5.19052	NM_020517	Lenep
17437790	0.0102483	0.48837	10.0957	8.87469	NM_016786	Ube2k
17417138	0.0102529	0.48837	6.87086	6.00575	NM_001287388	Tal1
17246113	0.0102944	0.489255	4.97829	7.29906	NM_001136237	Slc39a5
17229842	0.0103073	0.489255	9.73939	7.65283	ENSMUST00000111247	Pea15a
17212719	0.0103166	0.489255	10.1465	9.40023	NM_138741	Sdpr
17207699	0.0103565	0.489255	7.19692	5.44039	---	---
17292828	0.0104037	0.489255	5.89061	7.12703	NM_016662	Mxd3
17503507	0.0104287	0.489255	8.85825	7.61006	NM_025827	Lonp2
17208201	0.010441	0.489255	6.19619	4.92241	---	---
17262783	0.010443	0.489255	5.69845	4.83431	XM_006533512	Slc22a4
17283934	0.0104484	0.489255	8.16796	5.63096	---	---
17502650	0.0104486	0.489255	6.02595	7.11131	NM_001081240	Prmt10
17207625	0.0104557	0.489255	5.68467	4.79685	---	---
17395601	0.0104735	0.489255	9.10616	7.65268	NM_145851	Cables2
17440194	0.0105054	0.489255	8.71498	6.81346	NM_026106	Dr1
17379889	0.0105386	0.489255	9.12706	8.34014	NM_148929	Slc9a8
17314872	0.0105464	0.489255	8.14599	6.70049	NM_031842	Smarcd1
17233147	0.0105466	0.489255	4.22567	5.16549	ENSMUST00000157655	Gm23584
17400579	0.0105594	0.489255	8.63733	7.82486	NR_004412	Rnu1b1
17222968	0.0105611	0.489255	5.44943	6.31007	NM_153556	Pms1
17523058	0.0105627	0.489255	6.31437	7.1191	NM_001033209	Xylb
17221261	0.0105751	0.489255	8.97063	8.25587	---	---
17204463	0.0105752	0.489255	5.9533	5.26749	---	---
17467799	0.0105773	0.489255	10.6096	6.23431	NM_009443	Tgoln1
17262326	0.0105782	0.489255	7.66425	6.44282	NM_175334	Maml1
17286962	0.0105853	0.489255	4.91644	6.08297	NM_153789	Mylip
17227384	0.0105859	0.489255	4.84224	5.69624	NM_019645	Pkp1
17246674	0.0105867	0.489255	7.85708	7.03308	NM_173745	Dusp18
17479354	0.0106139	0.489255	8.89287	7.81346	ENSMUST00000037315	Abhd2
17449546	0.0106145	0.489255	10.1248	9.38572	---	---
17239471	0.0106146	0.489255	9.32793	10.094	---	---
17356240	0.0106529	0.489338	6.71763	5.44893	NM_021287	Sptbn2
17311445	0.0106901	0.489338	4.13373	3.32742	ENSMUST00000158964	Gm23343
17517576	0.0106983	0.489338	8.29139	6.10573	NM_025812	Hmg20a
17417872	0.0107076	0.489338	7.11205	8.09655	NM_001042411	Lepre1
17271763	0.0107092	0.489338	6.72803	4.91911	ENSMUST00000092459	Cd300lh
17524028	0.0107101	0.489338	9.56725	6.14041	NM_001081395	Amotl1
17329525	0.0107361	0.489338	1.78988	2.97851	NR_030463	Mir690
17308465	0.0107434	0.489338	7.30655	8.21617	---	---
17402193	0.0107804	0.489338	11.425	6.64702	NM_172525	Arhgap29
17206233	0.010807	0.489338	4.45891	3.67868	---	---
17436043	0.0108138	0.489338	6.20729	5.11108	NM_021447	Trim54
17452640	0.0108326	0.489338	9.13684	8.39837	NM_001291229	Clip1
17437558	0.010835	0.489338	5.99269	7.69136	NM_001122758	Pcdh7
17286283	0.0108381	0.489338	6.42059	7.36595	NM_001037955	Dusp22
17246345	0.0108813	0.489338	6.06723	7.12227	NM_024180	Ormdl2
17209319	0.0108844	0.489338	6.94888	5.62296	---	---
17365690	0.0108914	0.489338	5.21306	5.94272	ENSMUST00000086887	Gm10197
17441351	0.0108922	0.489338	4.02933	5.7953	NR_015595	Srrm4os
17550288	0.0108922	0.489338	7.59753	6.27393	ENSMUST00000098716	Gm10663
17261936	0.0108988	0.489338	3.93164	5.31118	ENSMUST00000136288	Gm12144
17485855	0.0109026	0.489338	9.30776	7.2634	NM_172894	Ppp6r1
17487643	0.0109244	0.489338	6.71748	7.57867	NM_001166758	Vmn1r159
17488292	0.0109246	0.489338	8.9551	9.67967	NM_011116	Pld3
17510948	0.0109489	0.489338	8.27719	8.96393	NM_001163029	Cd97
17438323	0.0109599	0.489338	6.13004	5.29497	---	---
17216690	0.0109737	0.489338	7.53448	6.82814	NM_001025156	Ccdc93
17388573	0.0109815	0.489338	8.7914	9.51438	NM_019657	Hsd17b12
17374569	0.0110023	0.489338	8.01622	8.76683	NM_009773	Bub1b
17265710	0.0110061	0.489338	7.9416	7.0241	NM_001024926	Cyb5d2
17517716	0.0110379	0.489338	9.80348	8.88291	ENSMUST00000085711	Gm5121
17449526	0.0110581	0.489338	10.2608	8.32227	NM_030886	Ankrd17
17421283	0.0110605	0.489338	9.23593	8.42076	ENSMUST00000122173	Gm13123
17226531	0.0110678	0.489338	4.32922	5.27578	NM_001081078	Lct
17414536	0.0110753	0.489338	9.93417	5.98193	NM_025286	Slc31a2
17437278	0.0110882	0.489338	8.1344	8.83759	NM_019438	Ncapg
17384455	0.0110885	0.489338	7.96854	7.11005	---	---
17521711	0.011095	0.489338	3.63065	5.31448	NM_053216	1700102P08Rik
17201081	0.0111008	0.489338	6.24753	9.24776	---	---
17531650	0.0111183	0.489338	4.89025	7.01808	NM_001083935	Pth1r
17376560	0.0111267	0.489338	7.75783	6.98326	ENSMUST00000124336	AV099323
17207849	0.011135	0.489338	9.06172	8.28393	---	---
17550468	0.0111454	0.489338	6.23335	8.1623	---	---
17304089	0.0111624	0.489338	7.64474	8.8201	NM_001081247	Polr3a
17254395	0.0111669	0.489338	7.51325	8.2401	NM_133360	Acaca
17252403	0.0111684	0.489338	11.3352	6.57898	---	---
17515340	0.0111737	0.489338	4.91885	7.17918	---	---
17484106	0.011187	0.489338	8.64747	7.94757	---	---
17269439	0.0111883	0.489338	6.00514	7.17193	NM_010404	Hap1
17300058	0.0111964	0.489338	5.61131	8.81291	ENSMUST00000103663	Trav4d-4
17299792	0.0112603	0.491509	3.25389	4.50397	ENSMUST00000180717	Trav6d-4
17290957	0.011289	0.491509	4.05298	6.59477	NM_025719	Nkapl
17207135	0.0112932	0.491509	1.38047	2.25459	---	---
17283393	0.0112936	0.491509	8.8023	5.88974	NM_028446	Trip11
17500068	0.0113096	0.491628	4.67477	5.7403	NM_013834	Sfrp1
17351485	0.0113435	0.491628	7.38025	8.65466	NM_134138	Psmg2
17323332	0.0113531	0.491628	8.50851	7.15119	NM_011624	Top3b
17431181	0.0113551	0.491628	9.56521	8.22668	NM_080559	Sh3bgrl3
17419651	0.0113558	0.491628	6.18778	8.20193	---	---
17205405	0.0113903	0.492607	7.18455	6.05409	---	---
17311602	0.0114252	0.493208	8.00448	8.84246	NM_134092	Mtbp
17216727	0.0114399	0.493208	8.482	5.5239	NM_028787	Slc35f5
17508165	0.0114536	0.493208	10.2537	9.47663	---	---
17200375	0.0114558	0.493208	6.78221	5.85328	---	---
17475352	0.011528	0.493208	6.65159	8.08262	---	---
17228846	0.0115315	0.493208	7.35484	6.64966	ENSMUST00000071718	Prdx6
17492280	0.0115324	0.493208	6.11785	7.04831	ENSMUST00000032841	Mrpl46
17458892	0.0115365	0.493208	8.88922	5.87254	NM_030235	Avl9
17467505	0.0115372	0.493208	2.87652	3.81387	ENSMUST00000103373	Igkv18-36
17520233	0.0115422	0.493208	9.69528	7.16049	NM_007801	Ctsh
17240813	0.0115433	0.493208	3.21155	4.49867	NR_037920	Zfa-ps
17438995	0.0115473	0.493208	7.01081	5.64956	---	---
17300733	0.0115704	0.493681	3.80378	4.9156	ENSMUST00000103972	Gm24118
17455296	0.0115936	0.494161	7.30153	8.20571	ENSMUST00000104547	Gm24556
17238834	0.0116186	0.494718	8.78693	7.34373	---	---
17373406	0.0116384	0.495051	6.50305	5.6267	NM_178724	Harbi1
17483084	0.0117179	0.497808	11.4431	8.24269	ENSMUST00000091328	Mapk3
17548479	0.0117384	0.497808	4.93334	5.62692	---	---
17254927	0.0117393	0.497808	3.82945	4.69474	ENSMUST00000152627	Gm15892
17334697	0.0117785	0.498653	8.63886	7.46153	NM_029624	Lmf1
17207423	0.011796	0.498653	3.21101	1.38958	---	---
17335550	0.0117965	0.498653	8.64412	7.95659	NM_198647	Tbc1d22b
17394527	0.0118344	0.498653	4.76032	6.75888	---	---
17210617	0.0118477	0.498653	3.05009	2.21349	---	---
17453160	0.01185	0.498653	9.21129	8.46226	NM_010368	Gusb
17323390	0.0118504	0.498653	4.21163	7.69189	NM_001291047	Ypel1
17353752	0.0118558	0.498653	7.67394	8.38449	NM_010885	Ndufa2
17542916	0.0118895	0.498679	2.37595	4.05041	NM_017471	Pbsn
17210307	0.0118956	0.498679	4.70389	3.85377	---	---
17353420	0.0119086	0.498679	7.69924	8.39921	ENSMUST00000040506	Fam13b
17496691	0.0119115	0.498679	7.16378	6.225	NM_001167832	Zfp764
17340422	0.0119167	0.498679	5.79981	7.04918	ENSMUST00000157966	Gm23964
17207857	0.0119409	0.499189	5.54669	6.33312	---	---
17440885	0.0119654	0.499701	5.22846	6.03286	NM_001164573	Myo1h
17217373	0.0119774	0.499701	5.56534	6.26285	NM_021355	Fmod
17480312	0.0119966	0.500001	8.90623	8.20517	NM_001162477	Gab2
17308454	0.0120238	0.500175	8.4298	9.38571	NM_023045	Xpo7
17205149	0.012025	0.500175	6.65859	5.01333	---	---
17362190	0.0120495	0.500691	9.11935	9.98001	NM_001166368	Fkbp2
17283435	0.0121028	0.501369	8.02308	6.46297	XM_006516441	LOC102631912
17483398	0.0121093	0.501369	8.70692	8.0164	NM_172281	Rnf40
17319109	0.0121138	0.501369	6.76189	7.67018	NM_144849	Ankrd54
17324673	0.0121161	0.501369	10.6413	11.3258	---	---
17443133	0.0121357	0.501369	7.95894	6.72458	XM_006504522	Wbscr27
17319103	0.0121435	0.501369	6.8915	5.14458	NR_045746	Gm10865
17206925	0.0121507	0.501369	3.16642	4.04142	---	---
17207077	0.0121809	0.502115	5.96636	7.35778	---	---
17226346	0.0121999	0.502397	7.18149	8.71723	NM_001271531	Insig2
17440757	0.0122338	0.50329	8.17307	7.51136	NM_025526	Iscu
17499353	0.0122815	0.503912	8.75735	9.51599	NM_027276	Cdc16
17359516	0.0123024	0.503912	5.5586	4.45338	NM_025752	4933411K16Rik
17264562	0.012307	0.503912	7.07356	8.19255	NM_172560	Cntrob
17221232	0.0123083	0.503912	7.55861	6.13772	---	---
17206917	0.0123099	0.503912	1.2195	2.28888	---	---
17526038	0.0123413	0.504698	9.87249	9.12454	NM_027144	Arhgef12
17209735	0.0124025	0.505241	4.70065	2.77657	---	---
17542670	0.0124163	0.505241	7.89466	5.97715	NM_001256104	Slc10a3
17521014	0.0124285	0.505241	7.68449	6.52321	NM_175324	Acad11
17548906	0.0124332	0.505241	7.12011	6.29653	ENSMUST00000027303	Imp4
17207841	0.0124371	0.505241	4.25472	7.89293	---	---
17500761	0.0124385	0.505241	9.10144	9.8363	NM_023662	Pcm1
17364365	0.0124401	0.505241	6.29185	7.46831	ENSMUST00000158315	Gm24930
17501721	0.012462	0.505446	6.71561	7.58138	NM_198101	Gmip
17294324	0.0124696	0.505446	5.33251	6.12945	NM_028959	Cep72
17546944	0.0124956	0.505907	3.34427	4.29411	NM_001166384	Rbmy
17449685	0.0125112	0.505907	9.08835	8.16478	NM_172713	Sdad1
17289103	0.0125291	0.505907	9.16823	9.97333	NM_172588	Serinc5
17237758	0.0125299	0.505907	4.19751	6.43582	NR_027637	Gm4489
17476970	0.0125571	0.506316	5.9705	4.82518	XM_006541123	Zfp788
17522803	0.0125692	0.506316	6.48586	7.59944	---	---
17382755	0.0125812	0.506316	4.08208	2.70665	NM_001039095	Glt6d1
17526552	0.012589	0.506316	7.84278	6.34183	NM_178709	Rnf214
17206809	0.0126046	0.506452	8.57356	6.70781	---	---
17341608	0.0126701	0.508119	7.66363	5.67461	NM_153791	Flywch1
17545488	0.0126707	0.508119	8.47846	6.02022	NM_175429	Kctd12b
17318794	0.0126902	0.508405	4.76832	3.97845	NM_175391	Apol7c
17332656	0.0127053	0.508405	6.73647	8.79536	NR_015491	A630089N07Rik
17540455	0.0127289	0.508405	6.61824	3.83854	XR_106025	LOC100503338
17204289	0.0127323	0.508405	5.73367	4.69604	---	---
17206719	0.0127393	0.508405	5.22319	3.40222	---	---
17210869	0.0127539	0.508494	9.74928	8.78848	NM_001159750	Tcea1
17449520	0.0127871	0.508641	10.8179	6.80872	---	---
17440826	0.0127951	0.508641	5.98011	4.74933	NM_133904	Acacb
17205479	0.0127957	0.508641	4.13697	3.15223	---	---
17233886	0.0128075	0.508641	5.75696	6.7413	NM_016864	Atoh7
17425836	0.012829	0.508641	10.8732	6.44496	NM_144904	Ptbp3
17418119	0.0128673	0.508641	4.26316	6.15103	NM_008506	Mycl
17462318	0.0128741	0.508641	7.6432	8.44715	NM_145997	Kdm5a
17204367	0.012882	0.508641	7.19512	6.20096	---	---
17318807	0.0128878	0.508641	6.37372	5.55333	NM_177820	Apol10b
17263200	0.0128907	0.508641	7.36337	8.48126	NM_011758	Zfp39
17443565	0.0128929	0.508641	7.24281	6.41696	NM_031408	Gigyf1
17538783	0.012917	0.509045	9.33608	6.01103	---	---
17200613	0.0129334	0.509045	5.52519	4.69431	---	---
17420106	0.0129401	0.509045	4.48425	5.61388	NM_001277121	Hnrnpr
17237217	0.0129765	0.509992	10.9558	10.2098	XM_483949	Gm5428
17221228	0.013058	0.511865	9.35873	8.65345	NM_001102430	Arfgef1
17459014	0.0130595	0.511865	8.78384	5.80594	NM_011920	Abcg2
17290001	0.0130924	0.511865	2.81874	3.65822	NR_030452	Mir449c
17207649	0.0131085	0.511865	5.44799	4.28091	---	---
17239546	0.0131143	0.511865	4.80224	6.85845	NM_001033258	D10Bwg1379e
17249379	0.0131154	0.511865	4.58784	3.5206	XM_006532771	Cdkl3
17348455	0.0131221	0.511865	8.4579	6.37857	---	---
17540902	0.0131422	0.511865	2.35009	3.48835	ENSMUST00000179466	Gm2964
17204201	0.0131425	0.511865	4.1075	2.79298	---	---
17246163	0.0131479	0.511865	9.64526	10.3325	NM_011843	Esyt1
17205251	0.013193	0.512768	6.01052	5.10739	---	---
17204525	0.0132082	0.512768	4.63108	6.48857	---	---
17373754	0.0132101	0.512768	4.70194	5.59946	NM_178890	Abtb2
17524535	0.0132214	0.512768	9.61326	11.0512	NM_001199431	Dnmt1
17277816	0.0132331	0.512768	9.87635	9.10357	NM_001008506	Zc3h14
17469412	0.0132559	0.513169	5.25352	4.09205	ENSMUST00000104625	Gm24387
17285715	0.013273	0.513351	4.36388	5.20561	NM_183014	Zfp184
17270087	0.0132948	0.513712	6.30832	7.14293	---	---
17356202	0.0133388	0.51431	8.46825	6.18743	NM_027196	Pold4
17547765	0.0133603	0.51431	5.55563	6.43246	---	---
17464429	0.0133644	0.51431	6.00496	6.99441	NM_025911	Ccdc91
17517981	0.0133975	0.51431	7.75463	4.62439	NM_001205239	Parp6
17209153	0.0134196	0.51431	6.79725	4.98797	---	---
17481157	0.0134216	0.51431	2.05815	3.39308	ENSMUST00000098215	Olfr570
17269246	0.0134307	0.51431	7.31881	6.19164	NM_027087	Krtap4-13
17513514	0.0134339	0.51431	4.90358	6.07744	NM_001033980	Fam92b
17343678	0.0134629	0.51431	8.31888	9.12261	NM_001185182	Pfdn6
17393244	0.0134864	0.51431	8.82829	8.01047	NM_001242558	Ncoa6
17389161	0.0134924	0.51431	4.0425	4.95216	NM_001128103	Ano3
17309013	0.0134954	0.51431	6.14586	5.11424	NM_001081377	Pcdh9
17471011	0.0134958	0.51431	6.14144	5.33309	---	---
17333133	0.0135063	0.51431	7.17822	5.86888	NM_001290707	Pde10a
17470235	0.0135064	0.51431	4.84877	5.63319	NM_001159533	Cacna1c
17211230	0.0135151	0.51431	3.70253	4.95485	ENSMUST00000158733	Gm25491
17378314	0.0135217	0.51431	9.1657	6.19933	---	---
17331962	0.0136012	0.51436	8.96679	8.17816	NM_178923	Scaf4
17209635	0.0136134	0.51436	6.84532	5.89	---	---
17206843	0.0136226	0.51436	5.80389	5.11461	---	---
17430373	0.0136337	0.51436	4.7022	5.94904	NM_028603	Zbtb8a
17240502	0.013643	0.51436	4.27653	5.61307	NM_001034858	Armc2
17309535	0.0136527	0.51436	5.15253	8.91551	XR_396194	LOC102635698
17303754	0.0136605	0.51436	5.1206	6.03433	---	---
17259514	0.01367	0.51436	8.83946	6.3836	---	---
17504374	0.0136718	0.51436	7.13345	7.98179	ENSMUST00000158914	Gm25160
17284170	0.0136754	0.51436	8.95415	8.15321	NM_027360	2010107E04Rik
17201847	0.0136886	0.51436	6.48074	5.1585	---	---
17215345	0.013689	0.51436	7.92406	7.09328	NM_001205391	Atg16l1
17304141	0.0136926	0.51436	5.38155	7.50619	NR_028021	Ppifos
17206803	0.0137	0.51436	6.14804	4.48117	---	---
17401226	0.0137577	0.51436	2.58847	3.5352	ENSMUST00000106852	Gm10964
17514830	0.0137642	0.51436	7.80343	5.05553	ENSMUST00000082700	Gm22620
17266830	0.0137645	0.51436	7.73376	4.81474	NM_145431	Nle1
17289645	0.0137801	0.51436	3.75358	4.57075	NM_025751	4933425L06Rik
17250517	0.0137981	0.51436	1.96053	2.6711	ENSMUST00000158331	Gm24945
17531987	0.0138282	0.51436	10.0508	7.58715	NM_009371	Tgfbr2
17210173	0.0138283	0.51436	5.84069	4.52521	---	---
17260968	0.0138377	0.51436	5.26021	5.95753	NM_001252515	Ehbp1
17284670	0.0138492	0.51436	5.81552	5.0898	NM_146039	Wdr60
17363727	0.0138524	0.51436	4.74339	5.50766	NM_175459	Glis3
17411761	0.0138673	0.51436	6.60224	7.67638	NM_001037134	Ccne2
17502414	0.0138697	0.51436	8.47503	9.18521	NM_026455	Fam32a
17248304	0.0138788	0.51436	7.24154	8.23354	NM_173784	Ubtd2
17378663	0.0138827	0.51436	5.99126	6.64177	NM_172118	Myl9
17319783	0.0138838	0.51436	11.4604	12.1877	NM_029787	Cyb5r3
17460398	0.0139073	0.514768	7.32775	9.03736	NM_026506	Snrpg
17220724	0.0139495	0.515163	10.2694	7.73639	NM_008976	Ptpn14
17531302	0.0139598	0.515163	3.74194	4.48253	NM_177598	Fbxw13
17396363	0.013962	0.515163	4.31439	5.67411	ENSMUST00000157117	Gm25152
17514822	0.0139753	0.515163	6.79682	4.99292	ENSMUST00000104426	Gm25500
17498695	0.0139802	0.515163	6.9317	6.20529	NM_001195244	Pet100
17342803	0.0140282	0.515491	4.45977	7.04718	ENSMUST00000145924	Gm15597
17236378	0.0140487	0.515491	8.71391	9.49679	NM_025859	Arl1
17311689	0.0140535	0.515491	5.80792	6.61846	NM_029734	Wdyhv1
17479148	0.0140547	0.515491	6.68109	5.55934	NR_045850	B130024G19Rik
17368569	0.0140818	0.515491	6.78418	7.75557	NM_015734	Col5a1
17373913	0.0140972	0.515491	6.9935	7.64333	ENSMUST00000111107	Gm11060
17403723	0.0140978	0.515491	4.53642	6.09981	ENSMUST00000160076	Gm16213
17383127	0.0141249	0.515491	7.6763	7.00575	NR_028572	Snora43
17450645	0.0141288	0.515491	7.0864	6.40611	NM_001161738	Glmn
17381184	0.0141399	0.515491	8.41583	9.11963	NM_025901	Polr3k
17209859	0.0141434	0.515491	4.89162	7.04515	---	---
17243361	0.0141522	0.515491	8.82221	9.63365	NM_134009	Ncln
17305420	0.0141603	0.515491	5.07724	6.71798	XM_006519810	Gm8068
17549928	0.0141747	0.515491	6.79383	5.16166	NM_009293	Sts
17363851	0.0142002	0.515491	8.61673	5.70661	NM_172836	9930021J03Rik
17412418	0.0142051	0.515491	7.59613	6.93864	NM_001081392	Mdn1
17431853	0.0142419	0.515491	5.20949	4.14926	ENSMUST00000105802	Htr6
17547676	0.0142538	0.515491	5.02148	6.88696	---	---
17362616	0.0142643	0.515491	5.35588	7.72987	NM_001033481	Myrf
17205285	0.0142679	0.515491	4.64359	5.51478	---	---
17310893	0.0142761	0.515491	10.2645	6.61823	NM_026002	Mtdh
17234441	0.0142928	0.515491	3.78814	4.54532	NM_009514	Vpreb3
17402953	0.0142985	0.515491	9.5016	8.85666	NM_001293622	Ppp3ca
17206875	0.0142999	0.515491	5.65476	6.72019	---	---
17438134	0.0143059	0.515491	7.77751	5.34865	NM_001190734	Dcun1d4
17349139	0.0143823	0.515491	8.56095	9.3471	NM_172965	Sap130
17298825	0.0143917	0.515491	10.2451	7.51429	NM_153127	Mmrn2
17410818	0.0143942	0.515491	7.84643	8.56574	NM_011828	Hs2st1
17207095	0.0144664	0.515491	7.95678	8.68354	---	---
17221177	0.0144732	0.515491	8.77918	7.95609	NM_173443	Vcpip1
17243018	0.0145354	0.515491	9.2743	8.60199	---	---
17398717	0.0145371	0.515491	4.26127	5.38996	ENSMUST00000083830	Gm23850
17378305	0.014545	0.515491	8.38096	7.66622	---	---
17526102	0.0145569	0.515491	8.41287	6.94849	NM_178644	Oaf
17364772	0.0145699	0.515491	9.19158	8.28341	NM_028152	Mms19
17379864	0.0145758	0.515491	8.80911	7.94579	NM_001081005	1500012F01Rik
17280062	0.0145851	0.515491	7.50551	6.84835	NM_001130412	Lpin1
17491979	0.0145859	0.515491	11.2959	10.505	NM_001033713	Mef2a
17200131	0.01459	0.515491	5.23927	5.99649	---	---
17482179	0.0146004	0.515491	9.33701	7.21267	NM_027815	9030624J02Rik
17496973	0.0146016	0.515491	8.44085	5.71936	NM_001029895	Ate1
17538765	0.0146154	0.515491	8.64964	7.79754	---	---
17217145	0.0146265	0.515491	8.2804	7.44499	XM_006529130	Elk4
17475989	0.0146434	0.515491	6.00553	5.09006	NM_010706	Lgals4
17204685	0.0146436	0.515491	4.31661	6.75193	---	---
17443221	0.0146505	0.515491	8.78193	5.12541	NM_009745	Bcl7b
17245231	0.0146573	0.515491	4.13422	4.87987	NM_013590	Lyz1
17309304	0.0146648	0.515491	6.52221	7.35695	NR_040628	Gm17066
17377069	0.0146675	0.515491	3.63042	4.767	NR_038065	LOC171588
17349993	0.0146686	0.515491	9.33205	6.81612	NM_001164621	Rnf14
17377610	0.0146717	0.515491	6.84755	5.94284	NM_145535	Sdcbp2
17201617	0.0146859	0.515491	4.71328	3.70546	---	---
17256828	0.0146943	0.515491	8.66601	6.20157	NM_144831	Dhx8
17210189	0.0147169	0.515491	6.65056	7.58212	---	---
17364954	0.0147422	0.515491	9.68229	6.45751	NM_144874	Cox15
17206717	0.014748	0.515491	4.0956	3.13671	---	---
17303111	0.0147598	0.515491	4.94151	6.61644	ENSMUST00000165431	Gm3138
17477698	0.0147613	0.515491	8.19204	9.09331	NM_001278207	Pih1d1
17549838	0.0147624	0.515491	5.54476	8.96206	---	---
17208695	0.0147888	0.515491	5.55912	4.30594	---	---
17303433	0.0148222	0.515491	8.4131	6.45359	NM_183187	Fam107a
17341280	0.0148319	0.515491	3.18103	4.1133	---	---
17360406	0.0148411	0.515491	10.4017	9.41291	NM_001168491	Pdcd4
17379470	0.0148472	0.515491	1.88769	2.97586	ENSMUST00000083863	Gm25512
17201711	0.0148555	0.515491	6.41619	5.73382	---	---
17422587	0.0148566	0.515491	9.01726	5.14136	NM_001159637	Nadk
17442096	0.0148832	0.515491	10.3274	9.46118	ENSMUST00000102525	Arpc3
17269911	0.0149044	0.515491	10.3983	9.37274	NM_012037	Vat1
17512388	0.014917	0.515491	7.50525	6.59095	NM_177699	Fhod1
17485702	0.0149201	0.515491	6.94665	5.3985	NM_175529	Leng9
17333903	0.0149206	0.515491	2.93793	5.08975	NM_134200	Vmn1r237
17417195	0.0149287	0.515491	5.34549	7.9888	NM_172306	Cyp4a12b
17519108	0.01494	0.515491	7.80705	8.96095	---	---
17208687	0.0149445	0.515491	7.59581	6.50902	---	---
17295960	0.0149747	0.515491	7.64548	8.7184	NM_026072	Cwc27
17511868	0.0149885	0.515491	8.93405	9.79596	NM_028221	Fam192a
17220604	0.0149997	0.515491	6.79682	5.00194	NR_040554	1700007P06Rik
17318160	0.0150034	0.515491	6.37967	8.9152	NM_194350	Mafa
17528319	0.0150065	0.515491	5.07301	5.74836	NM_001025612	Snx22
17273899	0.0150192	0.515491	8.97446	7.15229	NM_001167768	1110057K04Rik
17205425	0.0150239	0.515491	5.33866	4.68085	---	---
17205377	0.0150632	0.515491	4.34611	3.1556	---	---
17478277	0.0150715	0.515491	8.98725	8.31847	NM_028031	Zdhhc13
17224256	0.0150832	0.515491	8.79606	6.49963	NM_001190444	Aamp
17294664	0.0150897	0.515491	6.39589	4.94947	NM_001081176	Polr3g
17203101	0.0150929	0.515491	5.96386	6.97001	---	---
17378596	0.015107	0.515491	10.5454	9.78117	ENSMUST00000102276	Gm22759
17445193	0.0151113	0.515491	9.57638	8.28461	NM_175310	Pds5b
17513625	0.0151216	0.515491	6.68055	7.40572	NM_145605	Klhdc4
17316725	0.0151221	0.515491	8.00157	6.56557	NM_172402	Slc25a32
17317015	0.0151237	0.515491	8.99707	9.83154	NM_010162	Ext1
17477785	0.0151482	0.515898	4.04008	5.04593	NR_015480	Mtag2
17451721	0.0151748	0.515963	10.0842	6.33996	NM_029645	Gatc
17538835	0.0151799	0.515963	9.25971	7.94833	---	---
17344837	0.0151875	0.515963	6.37432	7.99705	ENSMUST00000171679	Olfr93
17282743	0.0152153	0.516482	8.80735	9.56716	NM_009368	Tgfb3
17527511	0.0152509	0.517266	7.38527	6.53601	NM_176831	Ppcdc
17268644	0.015273	0.517591	7.85518	7.20941	---	---
17465671	0.0153025	0.518153	9.00123	7.81176	NM_025336	Chchd3
17491797	0.0153146	0.518153	6.66962	5.69411	ENSMUST00000173374	Gm20457
17328792	0.0153571	0.518822	8.65971	7.49695	NM_001109750	Dgcr2
17507668	0.0153595	0.518822	6.52138	7.59134	NM_025556	Coprs
17208859	0.0153848	0.519252	1.19727	2.03364	---	---
17208171	0.0154108	0.519706	3.89805	2.42944	---	---
17208727	0.0154534	0.520472	7.27338	6.20788	---	---
17208585	0.0154632	0.520472	3.78357	4.69817	---	---
17547837	0.0154781	0.520472	5.7014	6.89842	ENSMUST00000183695	Gm21464
17374722	0.0154839	0.520472	7.00682	7.92632	NM_011234	Rad51
17508373	0.0155312	0.521324	4.77337	7.34334	NR_110510	LOC102633315
17513401	0.0155373	0.521324	5.1948	5.99929	NM_001009950	Slc38a8
17248873	0.0155575	0.521324	9.26214	8.42074	NM_008143	Gnb2l1
17202953	0.0155629	0.521324	4.09973	4.77388	---	---
17513779	0.0155779	0.521324	7.24888	8.16221	NM_001193645	Galns
17449540	0.0155849	0.521324	9.28055	8.63301	---	---
17204625	0.0156471	0.52248	6.36891	5.5186	---	---
17402681	0.0156767	0.52248	8.29964	9.13315	NM_001289477	Papss1
17536945	0.0156935	0.52248	5.97379	7.04047	NR_073044	1700011M02Rik
17300950	0.0157303	0.52248	4.49416	5.64107	ENSMUST00000074654	Fgf9
17469471	0.0157314	0.52248	3.71653	4.47872	ENSMUST00000157304	Gm23234
17341706	0.0157332	0.52248	8.46856	9.57191	---	---
17303183	0.0157385	0.52248	5.57439	6.58039	XR_383117	Gm2977
17395272	0.015751	0.52248	10.4391	9.79083	NM_001177406	Gm14431
17456627	0.015756	0.52248	8.32297	10.5157	NM_001081185	Flnc
17483133	0.0157617	0.52248	6.63652	5.72501	NM_026884	Fam57b
17446836	0.0157771	0.52248	10.8886	9.87473	NM_001294322	Mpv17
17236339	0.0157855	0.52248	8.08627	8.93877	NM_001004164	Gnptab
17467545	0.0157896	0.52248	3.1838	4.64536	ENSMUST00000103392	Igkv8-16
17380410	0.0157963	0.52248	9.78543	6.85255	NM_001177406	Gm14431
17484881	0.01588	0.524003	8.38039	5.85741	NM_011528	Taldo1
17274574	0.0158885	0.524003	9.78809	6.47175	NM_001081378	Kidins220
17353032	0.0158995	0.524003	5.08478	5.80108	NM_001033445	Garem
17207745	0.0159043	0.524003	6.89175	5.18159	---	---
17387473	0.0159058	0.524003	9.21462	9.84105	NM_001290751	Tmx2
17413107	0.0159306	0.524052	4.71909	7.55458	XR_390501	Gm2163
17250824	0.0159326	0.524052	4.70163	6.72569	NM_025496	Cdrt4
17322911	0.0159532	0.524313	9.8107	8.48621	XR_396831	LOC102642201
17452089	0.0159876	0.524444	3.57694	5.87923	NM_145210	Oas1e
17422612	0.0159952	0.524444	7.76938	8.41278	NM_177186	Slc35e2
17504649	0.0159989	0.524444	8.33813	9.0518	NM_001161456	Cbfb
17548967	0.0160098	0.524444	5.08348	7.091	---	---
17548422	0.0160206	0.524444	7.4996	6.84577	---	---
17474574	0.0160451	0.524831	7.39727	6.48891	NM_001010836	Ppp1r13l
17202249	0.0160637	0.525024	5.62532	4.84098	---	---
17352401	0.0161163	0.526326	6.81771	5.72358	NM_007746	Map3k8
17205289	0.0162267	0.529513	5.94874	5.20776	---	---
17277130	0.0162637	0.530107	7.74519	7.04916	NM_023633	2410016O06Rik
17263516	0.0162766	0.530107	6.3452	7.0203	NM_001290011	Pemt
17208191	0.0162834	0.530107	7.72478	6.83526	---	---
17230611	0.0163344	0.531088	10.332	11.3868	NM_009794	Capn2
17435584	0.0163557	0.531088	9.29251	10.0503	NM_153526	Insig1
17205281	0.0163691	0.531088	6.13766	5.42841	---	---
17201569	0.0163788	0.531088	5.94271	7.06704	---	---
17401650	0.0163867	0.531088	5.38398	6.23352	NM_001004293	Amigo1
17342544	0.0164017	0.531088	6.50158	5.78506	NM_015830	Capn15
17200167	0.0164088	0.531088	4.72412	3.63015	---	---
17275498	0.0164163	0.531088	11.3768	10.6786	NM_001100109	Srp54b
17545595	0.0164409	0.531468	9.81968	8.99572	NM_001291865	Sat1
17515425	0.0164767	0.53221	8.45124	9.62693	NM_001164624	Zfp809
17260944	0.0164928	0.532313	8.63458	9.28181	NM_008618	Mdh1
17205017	0.0165093	0.53243	8.24729	8.90493	---	---
17275151	0.0165448	0.532839	6.97336	5.77735	ENSMUST00000104512	Gm24069
17455346	0.0165519	0.532839	9.99547	7.98039	NM_010228	Flt1
17364463	0.0165606	0.532839	3.4035	4.06687	NM_145499	Cyp2c70
17208209	0.0165985	0.533644	5.3132	6.66696	---	---
17304005	0.0166404	0.534051	4.27003	3.0803	NR_033550	Gm10248
17377354	0.0166933	0.534051	6.85391	8.28784	NM_001110159	Nxt1
17213880	0.0166936	0.534051	8.99596	8.33944	NM_025683	Rpe
17284474	0.0167376	0.534051	3.64295	5.57057	---	---
17280729	0.0167506	0.534051	8.96703	9.81131	NM_013464	Ahr
17449551	0.0167647	0.534051	10.7888	10.0345	---	---
17361798	0.0167728	0.534051	11.961	7.42835	NR_002847	Malat1
17297080	0.0168082	0.534051	9.24344	9.91301	NM_145458	Pxk
17271143	0.016816	0.534051	4.89924	6.00145	NM_007582	Cacng1
17310466	0.0168163	0.534051	8.77637	6.86456	NM_001130149	Drosha
17287466	0.0168291	0.534051	9.35861	10.208	NM_025933	Higd2a
17455752	0.0168437	0.534051	7.72088	5.94874	NM_001167750	Ccdc132
17551133	0.0168594	0.534051	6.87369	7.6598	---	---
17270134	0.0168675	0.534051	9.31175	8.47415	NM_001044383	Ubtf
17368896	0.0168686	0.534051	8.12575	7.19614	NM_178693	Coq4
17319619	0.0168782	0.534051	8.71283	6.73514	NM_025987	Ndufa6
17504138	0.0169003	0.534051	3.21145	4.46127	NM_011332	Ccl17
17496867	0.0169068	0.534051	7.32806	3.3155	NM_145590	BC017158
17349774	0.0169116	0.534051	6.30159	7.26106	NM_080636	Hars2
17492905	0.0169117	0.534051	4.83634	5.5287	NM_010551	Il16
17498015	0.0169249	0.534051	8.19859	5.14907	NM_023764	Tollip
17284253	0.0169376	0.534051	7.53253	6.69412	NM_010588	Jag2
17207843	0.0169429	0.534051	5.52279	4.86281	---	---
17397475	0.0169466	0.534051	5.82399	4.68772	NM_174995	Mgst2
17267174	0.016949	0.534051	3.40047	5.29581	NR_045875	Bcas3os1
17549330	0.0169867	0.534051	7.03164	5.65461	---	---
17264867	0.0169928	0.534051	8.4159	6.27254	NM_001163571	Senp3
17306289	0.017023	0.534051	7.68548	8.64535	NM_019721	Mettl3
17378776	0.0170309	0.534051	5.95987	7.1617	NM_198627	Vstm2l
17336458	0.0170336	0.534051	7.1829	8.95411	NM_011530	Tap2
17410606	0.0170435	0.534051	3.74587	6.22123	NM_177665	Gm4861
17241579	0.017046	0.534051	3.70276	7.93552	ENSMUST00000181342	Gm26789
17453647	0.017058	0.534051	5.67254	4.01826	ENSMUST00000131896	4930521C21Rik
17282216	0.0170617	0.534051	10.0277	9.38899	NM_007564	Zfp36l1
17281123	0.0170724	0.534051	9.14886	8.48996	ENSMUST00000097040	Rpl31-ps17
17231801	0.017121	0.534051	9.484	7.9815	NM_001111065	Reps1
17361805	0.0171225	0.534051	10.8195	10.1262	NR_003513	Neat1
17200127	0.0171293	0.534051	6.04351	6.77797	---	---
17319864	0.017138	0.534051	7.67644	5.03453	NM_001030014	Mcat
17401970	0.0171402	0.534051	4.08849	4.83309	NM_001286750	Olfm3
17320073	0.0171408	0.534051	6.17129	4.54365	NM_001256072	7530416G11Rik
17254547	0.0171563	0.534132	7.73688	6.1047	NM_001166642	Bcas3
17201713	0.0171853	0.534231	6.89196	5.19256	---	---
17201889	0.0171853	0.534231	6.89196	5.19256	---	---
17413131	0.0171983	0.534232	4.3553	6.20426	ENSMUST00000166898 // ENSMUST00000166898 // ENSMUST00000166898 // ENSMUST00000166898 // ENSMUST00000166898 // ENSMUST00000166898 // ENSMUST00000166898 // ENSMUST00000166898	Gm21104 // LOC100861618 // LOC100043921 // LOC100043918 // Gm2564 // Gm13309 // Gm2457 // Gm12407
17284390	0.0172191	0.534477	9.25306	8.39261	ENSMUST00000103447	Ighv2-4
17494457	0.0172322	0.534484	2.48805	3.40457	NM_001011848	Olfr675
17221238	0.0172464	0.534507	8.90132	6.52675	---	---
17204461	0.0172599	0.534507	4.50041	3.76548	---	---
17205839	0.0172769	0.534507	6.44325	5.76371	---	---
17399402	0.0172874	0.534507	6.17531	5.44503	ENSMUST00000175352	Gm22642
17211375	0.0172976	0.534507	5.6464	6.57676	NM_028829	Paqr8
17355738	0.0173278	0.534736	7.15168	6.09447	NM_177832	Zfp236
17236688	0.0173309	0.534736	5.81191	5.19924	NM_001168684	Tmcc3
17377666	0.0173757	0.535718	8.48318	7.7595	NM_029688	Srxn1
17287066	0.017404	0.536191	7.33873	8.3872	NM_001170643	Rnf144b
17547913	0.0174554	0.537104	10.4123	9.10854	XM_006521608	Gm5215
17259443	0.0174596	0.537104	4.63834	7.25587	ENSMUST00000151998	4732444A12Rik
17330795	0.0174745	0.537163	2.33517	5.72062	ENSMUST00000157107	Gm24651
17445922	0.0175375	0.538428	4.29072	5.65715	NM_011261	Reln
17550847	0.0175417	0.538428	6.05153	6.75487	---	---
17247993	0.0175663	0.538555	9.28699	8.49774	NM_134034	Smek2
17525524	0.0175905	0.538555	11.1303	11.7916	NM_008408	Stt3a
17409986	0.0176024	0.538555	5.17284	6.46606	ENSMUST00000180557	4933405D12Rik
17328251	0.0176236	0.538555	8.53035	7.60638	NM_028761	Parn
17469040	0.0176337	0.538555	7.30668	6.68273	NM_009531	Xpc
17208567	0.0176341	0.538555	7.34528	6.62714	---	---
17538775	0.0176423	0.538555	10.036	9.37401	---	---
17401710	0.0176526	0.538555	7.77039	7.15823	NM_001190161	Psrc1
17487701	0.0176631	0.538555	6.05581	4.2856	NM_001199321	Zfp94
17248074	0.0176801	0.538675	7.76901	7.11352	---	---
17496102	0.0177015	0.538932	5.97121	4.62997	NM_001101488	Gsg1l
17451691	0.0177314	0.539443	10.592	9.89277	NM_016698	Rnf10
17477766	0.017777	0.540191	4.72826	7.06603	NM_001033176	1700039E15Rik
17406701	0.0178212	0.540191	5.53719	4.55375	NM_029801	Tsacc
17203527	0.0178622	0.540191	4.19562	4.82795	---	---
17291559	0.0178677	0.540191	6.7723	7.66037	NM_001289920	E2f3
17376252	0.0178728	0.540191	10.686	6.3283	XM_006500062	Nop56
17512891	0.0178745	0.540191	4.46631	7.67746	NR_105058	Gm21283
17442568	0.0178794	0.540191	8.39011	7.68378	NM_026486	Tctn2
17550629	0.0179153	0.540191	7.78067	6.24783	---	---
17205855	0.0179297	0.540191	9.57552	8.43021	---	---
17550382	0.0179309	0.540191	6.25311	7.50232	NR_002866	Dio3os
17447514	0.0179415	0.540191	9.3686	8.52304	NM_008550	Man2b2
17302092	0.0179689	0.540191	6.00827	6.68836	XM_006518799	Tsc22d1
17492803	0.0179715	0.540191	5.23661	5.86569	NM_001193274	BC048679
17244191	0.0179821	0.540191	9.26989	9.9015	NM_001080129	Tmpo
17447098	0.0180002	0.540191	9.70122	6.57774	---	---
17509891	0.0180112	0.540191	5.68442	8.36406	XM_006509732	Ndufa13
17219476	0.0180479	0.540191	10.6426	11.5335	---	---
17512440	0.0180604	0.540191	9.5534	8.64443	NM_175160	Zdhhc1
17303695	0.0180651	0.540191	8.93421	9.62053	NM_026528	2700060E02Rik
17414188	0.0180794	0.540191	8.76959	9.56273	NM_001159633	Slc44a1
17369196	0.0180819	0.540191	6.98915	7.62161	NM_001242407	Fam73b
17447045	0.018083	0.540191	8.67728	7.80353	NM_177298	Pisd
17316350	0.0180847	0.540191	3.54205	4.66896	---	---
17315395	0.0181124	0.540191	9.81073	9.08152	---	---
17503181	0.0181203	0.540191	8.34333	6.62048	NM_001164559	Trmt1
17206657	0.0181524	0.540191	4.35361	3.71111	---	---
17437353	0.0181536	0.540191	4.20745	6.15464	NR_029798	Mir218-1
17251799	0.0181549	0.540191	7.6103	8.41253	NM_019726	Gps2
17282570	0.0181613	0.540191	5.02797	5.81069	NM_013589	Ltbp2
17460809	0.0181646	0.540191	7.54386	6.17267	NM_030260	Zxdc
17508775	0.0181739	0.540191	5.69258	8.72133	NR_040376	Gm16793
17459983	0.0181765	0.540191	5.39544	6.1148	NM_027948	1700003E16Rik
17395304	0.0181925	0.540191	9.13115	8.45415	---	---
17435095	0.0182091	0.540191	7.39496	6.59788	NM_177869	Fam185a
17530243	0.0182252	0.540191	5.08586	7.48271	NM_133977	Trf
17502754	0.0182383	0.540191	9.87166	6.45299	NM_001081164	Otud4
17448751	0.0182592	0.540191	6.61232	5.60542	---	---
17367510	0.0182598	0.540191	8.50899	6.41094	NM_008078	Gad2
17510735	0.0182655	0.540191	8.32701	7.3105	ENSMUST00000109885	Smad1
17268633	0.0183029	0.540246	7.59725	6.93295	NM_022891	Rpl23
17438389	0.0183139	0.540246	5.02843	5.7616	NM_001163793	C530008M17Rik
17417869	0.0183149	0.540246	3.12181	3.80214	ENSMUST00000144407	Gm12898
17204955	0.0183196	0.540246	6.28467	4.9751	---	---
17304292	0.0183578	0.540458	3.71139	2.7423	ENSMUST00000082902	Gm25697
17208829	0.0183717	0.540458	6.18762	3.97155	---	---
17443104	0.018399	0.540458	5.31874	6.48568	ENSMUST00000122780	Gm24139
17330058	0.0184173	0.540458	6.79172	7.67159	NM_028295	Pdia5
17295482	0.0184348	0.540458	10.1073	6.56724	NM_008634	Map1b
17312257	0.0184527	0.540458	4.52326	5.67206	ENSMUST00000146755	Gm15945
17496678	0.0184531	0.540458	6.06488	5.42038	NM_198011	E430018J23Rik
17204411	0.0184549	0.540458	5.90155	5.21672	---	---
17428032	0.0184561	0.540458	8.4539	7.78722	NM_001033634	Zyg11b
17323081	0.0184836	0.540458	8.16388	7.09113	---	---
17420530	0.0185053	0.540458	6.66402	5.44512	NM_011109	Pla2g2d
17388332	0.0185386	0.540458	4.79533	7.05665	NM_011957	Creb3l1
17203825	0.0185472	0.540458	2.10736	3.57503	---	---
17499849	0.0185493	0.540458	7.98091	8.93774	NM_001243161	Alg11
17374098	0.0185502	0.540458	6.39804	7.23286	NM_172671	Lgr4
17387900	0.0185595	0.540458	3.3086	4.31034	NM_001011860	Olfr1222
17260029	0.0185819	0.540458	4.6742	6.82997	NM_138948	Cabp7
17512572	0.0185844	0.540458	8.99601	9.67597	NM_001253804	Slc12a4
17272437	0.0186087	0.540458	8.67603	7.76883	XM_006533108	Rhbdf2
17316700	0.0186254	0.540458	9.44639	6.72282	NM_001102458	Azin1
17379871	0.0186268	0.540458	8.62243	6.35874	ENSMUST00000104327	Gm25878
17365343	0.0186359	0.540458	6.83052	4.60805	XR_398433	4833438C02Rik
17220166	0.0186369	0.540458	9.19163	7.63853	NM_133225	Acbd3
17214220	0.0186418	0.540458	8.11281	5.79737	NM_153088	Ctdsp1
17401558	0.0186713	0.540458	5.83185	4.88474	---	---
17548390	0.0186877	0.540458	4.95378	8.11306	---	---
17345782	0.0186881	0.540458	9.81676	9.02642	NM_001110832	Nfya
17446068	0.018707	0.540458	7.93126	7.07203	NM_001289780	Pus7
17209701	0.01873	0.540458	8.63132	7.61176	---	---
17459902	0.018732	0.540458	8.8097	8.16433	---	---
17338269	0.018732	0.540458	9.20515	7.4915	NM_001081635	Ccnd3
17328000	0.0187611	0.540919	9.29734	7.4904	NM_001003918	Usp7
17247596	0.0187782	0.541034	6.49141	7.25392	NM_145425	Wdpcp
17292871	0.018838	0.542177	9.14585	9.9926	NM_001177371	Dbn1
17269192	0.0188556	0.542177	8.25554	6.55798	ENSMUST00000105067	Gm14193
17217651	0.0188616	0.542177	5.74485	6.50381	NM_001130174	Tnnt2
17547600	0.0188703	0.542177	5.60656	6.66044	---	---
17249461	0.0189083	0.542652	4.74212	5.89088	NM_177059	Fstl4
17405670	0.0189131	0.542652	6.92393	6.17532	---	---
17201793	0.0189412	0.54273	5.9523	7.19082	---	---
17296625	0.0189421	0.54273	4.38606	5.03528	NM_001270806	Gm5795
17451578	0.0190526	0.545282	9.84189	9.04452	NM_019834	Git2
17293249	0.0190575	0.545282	7.50244	6.75656	---	---
17203543	0.0190984	0.546012	7.02651	4.72829	---	---
17204233	0.0191094	0.546012	3.92573	2.96729	---	---
17458605	0.0191729	0.547446	5.21139	6.43829	NR_015611	Hoxaas3
17228968	0.0192099	0.547718	10.7183	7.14402	NM_001081290	Prrc2c
17448335	0.0192162	0.547718	10.0158	6.66756	NM_001081321	Pds5a
17357558	0.0192221	0.547718	8.57384	9.22367	---	---
17207563	0.0192476	0.547756	6.87383	5.54496	---	---
17543290	0.01925	0.547756	6.23564	5.47849	NM_001033329	Arhgef9
17226369	0.0192898	0.548512	9.36057	5.57846	NM_025860	Ddx18
17219248	0.0193227	0.548669	8.85887	6.97394	ENSMUST00000111314	Adamts4
17479254	0.0193298	0.548669	5.44275	6.7641	NM_182782	Klhl25
17207819	0.0193351	0.548669	5.78891	4.2792	---	---
17324794	0.0193757	0.548823	6.64995	7.52616	NM_025329	Tctex1d2
17343735	0.0193989	0.548823	6.05427	7.97247	NM_013543	H2-Ke6
17325410	0.0194043	0.548823	7.5806	6.50072	NM_030035	Golgb1
17388821	0.0194173	0.548823	9.00661	8.22644	NM_153126	Nat10
17548616	0.0194311	0.548823	8.27931	8.90186	NM_010888	Ndufs6
17208551	0.0194332	0.548823	6.46284	5.33639	---	---
17391456	0.0194624	0.548823	10.7695	10.0189	---	---
17227311	0.0194646	0.548823	6.90092	9.34317	NM_175259	Shisa4
17284135	0.0194727	0.548823	7.33875	6.45395	NM_028875	Xrcc3
17325069	0.0194733	0.548823	9.75806	9.07395	NM_175256	Heg1
17210405	0.0195071	0.549325	2.63794	1.93636	---	---
17201989	0.0195198	0.549325	5.81649	4.51827	---	---
17387432	0.0195548	0.549325	9.92806	6.4738	ENSMUST00000111692	Ctnnd1
17208799	0.0195608	0.549325	6.12315	6.81763	---	---
17249923	0.0195822	0.549325	7.34293	5.98373	---	---
17509839	0.0195883	0.549325	7.40541	6.58378	---	---
17411201	0.0195922	0.549325	4.68845	6.31186	NM_199465	Nexn
17220148	0.0195974	0.549325	7.58939	8.18041	NM_001103182	Lin9
17514836	0.019634	0.549325	9.15002	5.63949	ENSMUST00000083063	Gm24095
17361638	0.0196736	0.549325	7.22821	8.88526	NM_001024560	Snx32
17510906	0.0196835	0.549325	9.58125	10.4228	NM_027179	Tecr
17372140	0.0196868	0.549325	8.0429	7.36995	NM_053263	Hnrnpa3
17293234	0.0197045	0.549325	3.85029	3.05872	NR_045633	A230056J06Rik
17204393	0.019705	0.549325	5.01887	4.21495	---	---
17336268	0.0197148	0.549325	9.79122	10.8675	NM_020603	Wdr46
17206947	0.0197409	0.549325	4.79801	5.97427	---	---
17220249	0.0197513	0.549325	3.90928	3.16933	NM_001033819	9130409I23Rik
17476424	0.0197516	0.549325	5.52362	4.47714	NM_019546	Prodh2
17544740	0.0197528	0.549325	2.72023	3.36748	ENSMUST00000113108	Kir3dl2
17242296	0.0197722	0.549325	7.54483	8.69597	NM_133998	Fam207a
17506356	0.0198376	0.549325	7.76341	9.12095	NM_009569	Zfpm1
17389709	0.0198752	0.549325	5.30934	6.7066	NM_201367	Gpr176
17328933	0.0198949	0.549325	6.87516	7.56932	NR_029571	Mir185
17238525	0.0199043	0.549325	4.69132	4.04517	ENSMUST00000180477	A430046D13Rik
17550404	0.0199182	0.549325	5.78483	5.02909	NR_002855	Igf2os
17527982	0.0199272	0.549325	6.76886	7.7981	NR_039595	Mir5133
17488336	0.0199323	0.549325	6.38794	5.49767	NM_001081021	Zfp780b
17297497	0.0199333	0.549325	5.79028	6.53024	NM_025366	Chchd1
17547931	0.0199441	0.549325	10.3986	8.62719	NM_001204875	Set
17354258	0.0199455	0.549325	5.58049	4.36522	NR_045438	Mospd4
17449543	0.0199486	0.549325	11.4233	10.747	---	---
17449556	0.0199521	0.549325	10.7677	7.09901	---	---
17378600	0.01996	0.549325	8.44142	7.79076	NM_001006664	Epb4.1l1
17358638	0.0199669	0.549325	11.2193	10.5856	ENSMUST00000080982	Rpl31-ps20
17519895	0.0199745	0.549325	10.9501	6.34203	NM_001033865	Rps27a
17518807	0.0200163	0.549325	2.31203	2.9543	ENSMUST00000157396	Gm22145
17206951	0.0200165	0.549325	5.9739	5.28507	---	---
17278998	0.020036	0.549325	7.00025	7.77194	---	---
17254743	0.0200395	0.549325	10.1822	9.06242	NR_002843	Rnu3b4
17466075	0.0200434	0.549325	7.95103	6.77675	NM_001033430	Kdm7a
17209703	0.02005	0.549325	7.53061	6.10136	---	---
17404180	0.0200672	0.549325	3.21136	4.44361	NM_001083957	Car1
17443683	0.0200685	0.549325	8.40573	7.54692	NM_027242	Ppp1r35
17433231	0.0200757	0.549325	4.45309	6.73527	ENSMUST00000134059	Gm13073
17206969	0.0201009	0.549368	5.01744	4.13746	---	---
17270094	0.0201262	0.549368	8.44702	9.1865	---	---
17538834	0.020174	0.549368	7.62249	8.56771	---	---
17210433	0.0202373	0.549368	5.57391	4.70458	---	---
17357584	0.0203235	0.549368	7.77773	6.30363	NM_181403	Vps37c
17279959	0.0203394	0.549368	4.2567	5.19796	AK006597	1700034J04Rik
17491415	0.0203561	0.549368	3.77648	5.20388	---	---
17337955	0.0203627	0.549368	6.09349	7.34194	ENSMUST00000149040	Mrpl14
17393357	0.0203711	0.549368	9.7921	9.09056	NM_010579	Eif6
17208583	0.0203753	0.549368	3.43689	2.50553	---	---
17463597	0.0204062	0.549368	3.18507	6.39984	NM_001244628	5430401F13Rik
17492661	0.0204122	0.549368	10.5013	9.63275	NM_016721	Iqgap1
17418391	0.020414	0.549368	6.55163	4.61923	NM_177573	9930104L06Rik
17411414	0.0204229	0.549368	2.51504	4.01937	AK016239	4930566N20Rik
17430037	0.0204392	0.549368	4.64813	6.86546	NM_011902	Tekt2
17289824	0.0204526	0.549368	8.20773	8.85723	NM_172593	Mier3
17495172	0.0204579	0.549368	7.91156	6.63955	NM_173739	Galnt18
17483264	0.0204723	0.549368	5.14662	6.19731	NM_001253872	Itgal
17207283	0.0204756	0.549368	6.65348	5.80022	---	---
17214759	0.0204903	0.549368	9.39601	5.77892	NM_001122685	Rhbdd1
17284368	0.0205085	0.549368	4.44047	5.2701	ENSMUST00000170385	Ighd6-1
17306758	0.0205207	0.549368	7.23496	7.93814	NM_028780	Tm9sf1
17453679	0.0205337	0.549368	7.74245	8.55917	NM_027891	Lrwd1
17299924	0.0205451	0.549368	10.2868	6.30276	NM_023133	Rps19
17473786	0.0205606	0.549368	7.38885	6.30382	NM_001001447	Zscan22
17250330	0.0206172	0.549368	6.93937	5.79635	NM_001037764	Rai1
17273819	0.0206251	0.549368	8.34321	7.72696	NM_001099628	Atad2b
17283445	0.0206273	0.549368	10.1679	7.54824	NM_011175	Lgmn
17514255	0.0206315	0.549368	12.3394	7.17784	ENSMUST00000083703	Gm26397
17340720	0.0206336	0.549368	10.2771	10.9342	NM_001083938	Rnaset2a
17530955	0.0206352	0.549368	10.7707	10.1564	NM_008138	Gnai2
17357183	0.0206985	0.549368	9.96705	5.39676	NM_001276704	Nxf1
17242474	0.0207001	0.549368	9.24067	7.42126	NM_053014	Agpat3
17206485	0.0207055	0.549368	9.82496	8.91326	---	---
17311789	0.020712	0.549368	8.83987	6.66587	NM_175226	Rnf139
17255243	0.0207488	0.549368	5.36631	6.4332	ENSMUST00000129498	Mrpl27
17534497	0.0207497	0.549368	8.02718	6.80075	NM_177215	Ocrl
17374283	0.0207625	0.549368	7.72472	6.09711	NM_024254	Katnbl1
17339561	0.0207671	0.549368	8.22888	8.86529	NM_001081071	Lclat1
17200257	0.0207716	0.549368	6.01851	7.02569	---	---
17312630	0.020775	0.549368	7.21055	6.35857	ENSMUST00000071792	1110038F14Rik
17451614	0.0208169	0.549368	7.99244	8.70841	NM_181075	2610524H06Rik
17412102	0.0208265	0.549368	6.12979	6.83196	NM_010281	Ggh
17262549	0.0208471	0.549368	7.96103	6.28951	ENSMUST00000122795	Gm25291
17213153	0.0208712	0.549368	7.32253	5.90819	NM_022988	Nif3l1
17230945	0.0208733	0.549368	9.00529	8.35325	NM_026796	Smyd2
17464692	0.0208737	0.549368	10.0042	9.10971	NM_009169	Shfm1
17474527	0.0208985	0.549368	6.4918	5.89681	NR_029763	Mir330
17486060	0.020899	0.549368	4.58206	5.87407	NM_030742	Vmn1r63
17511389	0.0209101	0.549368	9.58189	6.49575	NM_028007	Itfg1
17533946	0.0209111	0.549368	4.24591	5.11897	NM_001168337	Gm2825
17299750	0.0209164	0.549368	8.07967	8.71067	NM_023434	Tox4
17421168	0.0209526	0.549368	5.5664	7.02848	ENSMUST00000157278	Gm22039
17322729	0.0209542	0.549368	3.68382	2.86872	ENSMUST00000158881	Gm23476
17204083	0.0209642	0.549368	3.77553	4.69871	---	---
17463385	0.0209675	0.549368	3.75639	5.49222	ENSMUST00000157552	Gm23098
17546192	0.0209776	0.549368	8.57481	9.29693	NM_008222	Hccs
17203889	0.0210393	0.549368	6.17717	5.36576	---	---
17206207	0.0210411	0.549368	5.33114	9.12762	---	---
17207609	0.0210483	0.549368	5.82737	5.1136	---	---
17206909	0.0210656	0.549368	6.331	5.56028	---	---
17441063	0.0211065	0.549368	8.52728	6.82571	XM_006530467	2210016L21Rik
17388756	0.0211348	0.549368	7.59423	6.44293	NM_175094	Pdhx
17413832	0.0211577	0.549368	6.82154	7.46024	NM_053179	Nans
17372729	0.0211577	0.549368	4.83438	6.87196	ENSMUST00000139377	Gm13713
17405688	0.021164	0.549368	8.58879	7.3463	NM_019937	Ccnl1
17448308	0.0211815	0.549368	8.52068	9.25799	NM_009466	Ugdh
17387906	0.021205	0.549368	3.25798	5.84402	ENSMUST00000099792	Olfr1224-ps1
17212318	0.0212278	0.549368	7.44597	6.82358	AK144656	Mrps9
17315993	0.0212359	0.549368	10.9334	9.96931	NM_001166408	Rai14
17471023	0.0212417	0.549368	8.33832	9.00733	NM_146171	Ncapd2
17306407	0.0212532	0.549368	6.26582	7.3182	XM_006519619	4931414P19Rik
17448745	0.0212607	0.549368	10.4616	9.58411	---	---
17213313	0.0212623	0.549368	9.23661	8.27224	NR_028554	Snord70
17285851	0.0212804	0.549368	8.50943	9.19411	NM_023422	Hist1h2bc
17441168	0.0212856	0.549368	8.7599	7.87998	NM_011223	Pxn
17523380	0.0212922	0.549368	5.02715	5.72705	NR_033553	1700048O20Rik
17504122	0.0212995	0.549368	4.28717	5.01606	NM_009137	Ccl22
17282905	0.0213449	0.549368	9.05659	7.7924	NM_025507	Snw1
17352366	0.0213518	0.549368	7.7603	7.1263	---	---
17397708	0.0213575	0.549368	6.73485	6.04281	NM_001111052	Dclk1
17365403	0.0213708	0.549368	7.68107	8.33291	NM_019718	Arl3
17420444	0.0213796	0.549368	7.27974	9.61252	---	---
17400622	0.0213929	0.549368	8.16425	8.88064	NM_001163170	Lix1l
17208433	0.0214269	0.549368	6.16837	5.55443	---	---
17493005	0.0214278	0.549368	7.33677	7.99908	NM_010176	Fah
17200415	0.0214966	0.549368	6.13716	5.46191	---	---
17203013	0.0215102	0.549368	4.42307	6.47959	---	---
17327137	0.0215407	0.549368	6.69525	7.4375	NM_001110275	Itsn1
17295770	0.0215459	0.549368	8.29192	8.91369	NM_022885	Slc30a5
17285644	0.021573	0.549368	4.75093	5.67945	XM_006516660	Zscan12
17209013	0.0215768	0.549368	6.66334	5.62505	---	---
17205419	0.0215772	0.549368	5.71009	4.65744	---	---
17460577	0.0215918	0.549368	10.5872	11.3885	---	---
17536339	0.0215991	0.549368	7.88441	7.20067	NM_001081473	Zxdb
17391332	0.0216102	0.549368	10.2431	7.66028	NM_001171187	Mal
17454846	0.0216204	0.549368	7.64005	7.01292	XM_006504736	Zdhhc4
17488565	0.0216274	0.549368	11.681	8.5987	NM_021895	Actn4
17362503	0.0216368	0.549368	9.00424	8.29272	ENSMUST00000088092	Ttc9c
17467990	0.0216373	0.549368	3.57657	4.57749	NR_046040	1700009C05Rik
17376159	0.0216414	0.549368	4.87244	3.41046	NR_015474	Il1bos
17444372	0.0216478	0.549368	9.72906	5.45536	NM_001163548	Cyth3
17492838	0.0216668	0.549368	7.98418	7.22946	NM_026077	3110040N11Rik
17289660	0.0216743	0.549368	7.71774	8.32661	NM_025447	Dimt1
17454836	0.0217618	0.549368	8.32414	5.08136	NM_172726	E130309D02Rik
17355409	0.0217724	0.549368	4.80645	6.28348	---	---
17259902	0.0217813	0.549368	7.94486	7.26044	NM_153142	Slc35e4
17477619	0.0217883	0.549368	7.49276	6.89548	NM_027376	Fuz
17204971	0.0217961	0.549368	5.82335	8.16525	---	---
17265496	0.0217979	0.549368	5.15819	4.52798	NM_001040696	Nlrp1b
17477811	0.0218174	0.549368	8.83886	6.51675	NM_030678	Gys1
17421968	0.0218274	0.549368	4.39296	7.69477	XR_390211	LOC102641059
17315152	0.0218608	0.549368	6.54287	7.38922	NM_007395	Acvr1b
17274658	0.0218652	0.549368	6.98531	6.12439	NM_201357	Tssc1
17549160	0.021887	0.549368	11.9019	6.82772	---	---
17220054	0.0218981	0.549368	2.58236	4.04428	---	---
17204135	0.0219009	0.549368	6.8921	5.22754	---	---
17223138	0.0219104	0.549368	7.99778	5.48789	NM_001163314	Pgap1
17500391	0.0219219	0.549368	7.32359	8.04398	NM_175136	Rnf122
17363025	0.0219423	0.549368	8.41014	6.55239	NM_152220	Stx3
17308939	0.0219456	0.549368	4.99391	6.14511	NM_021543	Pcdh8
17330306	0.0220789	0.549368	7.15931	5.9134	NM_028812	Gtf2e1
17203019	0.0221313	0.549368	4.20999	5.1441	---	---
17205735	0.0221342	0.549368	4.60078	3.43852	---	---
17539658	0.0221357	0.549368	8.4731	6.53706	NM_001287530	Arhgap6
17207417	0.0221401	0.549368	6.07643	5.34905	---	---
17495297	0.0221413	0.549368	9.43025	8.56456	NM_011965	Psma1
17446587	0.0221416	0.549368	8.01165	6.69321	NM_020295	Lmbr1
17518312	0.022149	0.549368	10.2603	7.28587	NR_028548	Snord16a
17479291	0.0221559	0.549368	7.26584	8.00629	NM_026498	Mrps11
17411749	0.0221678	0.549368	7.51441	9.29749	NM_133354	Sumo2
17477237	0.0221749	0.549368	6.3834	5.39578	NM_008940	Klk8
17253276	0.0221939	0.549368	10.127	9.18914	NM_001004144	Git1
17475542	0.0221964	0.549368	6.95162	6.072	NM_133770	Adck4
17372185	0.0222031	0.549368	7.81944	6.67092	NM_153405	Rbm45
17410122	0.02222	0.549368	2.50861	5.52469	ENSMUST00000157101	Gm26275
17397932	0.0222374	0.549368	3.59686	7.19194	NM_032400	Sucnr1
17397954	0.0222558	0.549368	10.1846	9.33406	---	---
17539107	0.0222619	0.549368	4.98871	6.84149	NR_040420	Gm6568
17365461	0.0222774	0.549368	7.06051	6.24495	ENSMUST00000140512	Calhm2
17364392	0.0223142	0.549368	3.04062	2.17218	NM_010002	Cyp2c38
17497854	0.0223155	0.549368	8.24155	6.42639	NM_001282072	Deaf1
17548287	0.0223159	0.549368	8.58643	6.20587	NM_010952	Oaz2
17211043	0.0223223	0.549368	5.47415	6.69559	NM_001037759	Sgk3
17467421	0.0223304	0.549368	5.92748	6.81572	ENSMUST00000103343	Igkv4-78
17473948	0.022349	0.549368	3.23267	8.04017	NM_001038676	Gm4745
17445624	0.0223575	0.549368	10.468	6.50658	NM_007808	Cycs
17528836	0.0223585	0.549368	9.9159	9.01569	NM_015806	Mapk6
17419044	0.0223748	0.549368	8.51319	9.12862	ENSMUST00000030578	Ptp4a2
17249920	0.022389	0.549368	8.15277	7.07134	---	---
17383529	0.0224047	0.549368	6.67868	8.32204	NM_001008498	Wdr34
17415323	0.0224097	0.549368	5.64326	10.4019	NM_001085533	Gm13275
17532645	0.0224224	0.549368	7.46528	5.48349	ENSMUST00000082401	mt-Ty
17405247	0.022426	0.549368	8.57148	7.95727	NM_001163570	Exosc8
17366511	0.0224392	0.549368	6.26844	5.61729	NM_010726	Phyh
17355189	0.0224624	0.549368	6.55875	7.19058	NM_176832	Spire1
17490667	0.0224646	0.549368	5.57961	8.49192	NM_001195255	Gfy
17393658	0.0224772	0.549368	8.44106	9.42759	NM_001139520	Samhd1
17274369	0.0224776	0.549368	8.29133	5.23627	XR_381331	Gm5784
17392025	0.0224844	0.549368	7.07293	8.16945	XM_006500052	Trmt6
17208541	0.0225219	0.549368	6.86607	7.45797	---	---
17449223	0.0225223	0.549368	2.87823	4.47948	NM_001030297	Tmprss11c
17237033	0.0225259	0.549368	6.5203	5.935	ENSMUST00000104340	Gm25376
17401296	0.0225347	0.549368	7.13142	6.37445	NM_172684	Rsbn1
17204269	0.0225349	0.549368	1.99694	1.30414	---	---
17451390	0.022546	0.549368	5.43613	4.70737	NM_008153	Cmklr1
17525803	0.022557	0.549368	7.60674	6.40643	XM_006510240	Gramd1b
17463031	0.0225621	0.549368	6.28213	5.38945	NM_016845	Acrbp
17456506	0.0225696	0.549368	9.88648	8.77042	NM_019776	Snd1
17301722	0.0225788	0.549368	7.21679	7.96404	NM_021328	Bin3
17353639	0.022579	0.549368	8.19189	7.52641	NM_029669	Dnajc18
17283770	0.0226116	0.549368	6.30616	5.62228	---	---
17526265	0.0226169	0.549368	8.0552	5.00693	NM_021789	Trappc4
17254749	0.0226173	0.549368	10.107	8.08184	NR_002843	Rnu3b4
17299089	0.0226246	0.549368	7.17443	7.94888	ENSMUST00000160298	9930105H17Rik
17548386	0.0226323	0.549368	4.9578	6.68687	AK137355	Gm19409
17356383	0.0226362	0.549368	5.34771	5.96238	NM_001024717	Gal3st3
17351465	0.0226365	0.549368	10.445	5.28205	NM_026473	Tubb6
17300921	0.0226369	0.549368	5.75362	7.60576	NM_145837	Il17d
17311703	0.0226459	0.549368	5.77715	4.77275	ENSMUST00000147638	Klhl38
17204733	0.0226552	0.549368	4.07602	7.3193	---	---
17283539	0.0226659	0.549368	10.6342	9.9494	---	---
17550118	0.0226739	0.549368	4.27145	5.14973	NR_035408	Mir669a-1
17205481	0.0226777	0.549368	3.5622	7.21065	---	---
17296688	0.022689	0.549368	5.71738	6.52697	NR_033117	Gm3020
17503118	0.0227053	0.549368	8.12058	7.12922	NR_029746	Mir27a
17487102	0.0227123	0.549368	4.40617	3.01084	ENSMUST00000179697	Gm24464
17538831	0.0227317	0.549368	8.26283	7.39354	---	---
17484099	0.0227425	0.549368	8.74701	7.94146	---	---
17483447	0.0227469	0.549368	7.20979	5.83698	NM_178029	Setd1a
17204735	0.0227495	0.549368	1.96345	2.88678	---	---
17203653	0.0227881	0.549368	7.41853	6.25459	---	---
17352427	0.022795	0.549368	5.16	6.99058	NR_033552	Gm10125
17230918	0.0228154	0.549368	7.74977	8.77556	NM_001081363	Cenpf
17287077	0.0228286	0.549368	4.43635	6.04861	NR_045156	G630093K05Rik
17203671	0.0228377	0.549368	6.74949	5.91996	---	---
17374632	0.0228504	0.549368	8.33515	9.74858	XR_374487	Knstrn
17208957	0.0228614	0.549368	4.57739	5.39482	---	---
17339142	0.0228777	0.549368	9.34112	7.48148	NM_001114131	Ppp4r1
17290927	0.0229069	0.549368	7.69154	6.12662	---	---
17224191	0.0229097	0.549368	3.77973	4.64469	NM_009407	Tnp1
17484282	0.0229373	0.549368	7.39964	6.80182	NM_023140	Glrx3
17361445	0.0229498	0.549368	5.43877	6.13446	NM_001001885	Tmem151a
17269216	0.0229609	0.549368	7.40601	8.0634	---	---
17457092	0.0229781	0.549368	3.37574	6.01465	NM_028886	Lrguk
17454919	0.0229783	0.549368	9.32116	6.0303	NM_177682	Ccz1
17479575	0.0229805	0.549368	9.70576	10.3135	NM_001285997	Prc1
17276251	0.0230439	0.549368	9.47785	8.78577	---	---
17427443	0.0230767	0.549368	3.4749	4.69208	ENSMUST00000146447	E130114P18Rik
17356490	0.0231016	0.549368	10.7789	6.31755	NM_009045	Rela
17288641	0.023114	0.549368	8.22512	8.89671	NM_001168659	Ccdc127
17511366	0.0231157	0.549368	10.009	6.82867	NM_019794	Dnaja2
17536931	0.0231167	0.549368	5.95104	5.06431	ENSMUST00000157086	Gm24509
17471768	0.0231302	0.549368	3.66536	2.92433	NM_008459	Klra10
17284124	0.0231421	0.549368	7.40882	6.78474	XM_006516216	Bag5
17459504	0.0231468	0.549368	7.06311	6.21089	NM_025783	Chmp3
17495306	0.0231736	0.549368	10.3312	9.31901	---	---
17403879	0.0231737	0.549368	8.31428	9.07449	NM_001013806	Ankrd13c
17384322	0.0231934	0.549368	10.0666	6.5111	NM_080554	Psmd5
17374781	0.0232114	0.549368	7.74052	5.31836	NM_172269	Vps18
17532584	0.0232188	0.549368	6.71782	6.01095	NR_028110	Ppp2r3d
17217216	0.023231	0.549368	8.9675	8.2998	NM_172517	Rbbp5
17202283	0.0232484	0.549368	6.88543	7.535	---	---
17533498	0.0232645	0.549368	9.88941	9.20274	NM_009483	Kdm6a
17347888	0.0232801	0.549368	7.572	8.41894	NM_008838	Pigf
17489223	0.0232862	0.549368	9.04874	9.86354	NM_025628	Cox6b1
17325560	0.0232902	0.549368	10.5046	6.42121	NM_019827	Gsk3b
17252434	0.0233157	0.549368	8.59731	7.87489	NM_001045536	Zzef1
17495301	0.0233184	0.549368	10.5031	9.74905	---	---
17548683	0.0233194	0.549368	6.59487	7.24128	---	---
17501652	0.0233489	0.549368	10.4017	7.57264	NM_007509	Atp6v1b2
17448369	0.023357	0.549368	5.1353	8.11517	ENSMUST00000131859	1700022K14Rik
17530503	0.0233597	0.549368	5.34437	6.09831	NM_001102607	Col6a6
17361112	0.0233659	0.549368	4.70726	6.38756	NM_144532	Cabp4
17508125	0.023367	0.549368	4.80935	5.51437	NM_001282148	Gm15816
17411697	0.0233714	0.549368	5.64285	4.82626	NM_028940	Clvs1
17363683	0.0233808	0.549368	9.10645	7.98049	NM_177474	D19Bwg1357e
17297889	0.023415	0.549368	8.60444	6.4337	NM_001134465	Dennd6a
17415028	0.0234575	0.549368	6.27762	5.60471	XM_006538369	Snapc3
17524731	0.0234694	0.549368	7.3632	6.45966	NM_001205157	Yipf2
17433602	0.0234719	0.549368	7.80739	7.03164	NM_026388	Tprgl
17549854	0.0234728	0.549368	4.12106	8.4636	---	---
17449522	0.0235085	0.549368	9.31112	8.66823	---	---
17243481	0.0235094	0.549368	2.43007	1.79087	NM_001255990	Gm1553
17469917	0.0235582	0.549368	2.38789	4.42543	ENSMUST00000157733	Gm24008
17293243	0.0235622	0.549368	8.12867	9.24155	---	---
17517500	0.0235727	0.549368	8.17178	7.54039	NM_028049	Fbxo22
17494150	0.0235815	0.549368	3.75725	5.18673	NM_147114	Olfr575
17512456	0.0235843	0.549368	9.56918	10.2229	NM_013477	Atp6v0d1
17300929	0.0236098	0.549368	7.65062	6.13137	ENSMUST00000082591	Gm26440
17385272	0.0236119	0.549368	9.22433	9.97539	NM_182994	Arl5a
17262357	0.0236121	0.549368	8.20661	7.00975	NM_172557	Rufy1
17504160	0.0236197	0.549368	8.96017	9.87948	NM_009090	Polr2c
17205655	0.0236279	0.549368	5.17994	4.20652	---	---
17210353	0.0236324	0.549368	6.91113	5.74125	---	---
17363895	0.0236355	0.549368	4.22081	8.48343	NM_010051	Dkk1
17354653	0.0236894	0.549368	7.49876	8.19498	NM_001198984	Tcof1
17349174	0.0237115	0.549368	7.42608	9.06194	NM_027002	Polr2d
17397439	0.0237196	0.549368	9.65382	7.84378	NM_053089	Naa15
17395703	0.023745	0.549368	9.04499	6.70936	---	---
17315033	0.0237466	0.549368	7.78441	8.41126	NM_134093	Letmd1
17324110	0.0237812	0.549368	8.21667	6.05578	NR_028530	Snord66
17299770	0.0237986	0.549368	5.46766	6.41712	ENSMUST00000103568	Trav2
17550390	0.0238011	0.549368	8.378	7.27991	NR_002840	Gas5
17428803	0.0238012	0.549368	8.76493	9.42541	NM_001290662	Kif2c
17308458	0.0238217	0.549368	8.06288	8.78247	---	---
17359966	0.023823	0.549368	9.65284	8.48241	---	---
17225888	0.0238237	0.549368	7.61209	6.98897	NM_133825	D1Ertd622e
17202807	0.0238262	0.549368	5.55658	7.36932	---	---
17208369	0.0238327	0.549368	4.37606	5.7245	---	---
17308099	0.0238334	0.549368	5.29046	4.50434	NM_010082	Adam28
17269202	0.023834	0.549368	6.42094	7.0662	---	---
17342689	0.0239174	0.549368	6.87067	8.87296	NM_026063	Uqcc2
17383798	0.0239596	0.549368	5.77888	9.93101	NM_178887	Fibcd1
17310652	0.0239656	0.549368	8.14763	7.13049	NM_144523	Zfp622
17500941	0.0239943	0.549368	7.85764	8.48168	NM_138668	Ufsp2
17306424	0.0240032	0.549368	9.79484	10.5991	---	---
17358225	0.0240157	0.549368	6.85856	5.50398	ENSMUST00000157402	Gm22144
17209183	0.024017	0.549368	7.58515	6.82873	---	---
17245850	0.0240171	0.549368	9.32437	9.94366	NM_001003913	Mars
17372662	0.0240201	0.549368	4.07226	7.25185	NM_008920	Prg2
17430662	0.0240228	0.549368	4.55397	5.1731	XR_402065	A930031H19Rik
17229382	0.0240448	0.549368	5.39129	4.69929	ENSMUST00000181309	Gm16701
17404269	0.0240503	0.549368	6.77403	8.3526	NM_001122759	Pde7a
17235037	0.0240881	0.549368	6.34462	4.31029	NM_001288625	Arid3a
17341283	0.0240908	0.549368	6.42248	8.78238	ENSMUST00000164167	Gm7535
17362216	0.0241066	0.549368	6.23707	6.82504	NM_026675	Nudt22
17538806	0.024118	0.549368	8.39135	7.30878	---	---
17410542	0.0241412	0.549368	8.86315	8.19225	NM_008689	Nfkb1
17201809	0.0241521	0.549368	6.17865	6.95035	---	---
17424023	0.0241572	0.549368	7.86759	6.78686	ENSMUST00000095128	Ndufb6
17208553	0.024168	0.549368	6.12794	8.14602	---	---
17380185	0.0242016	0.549368	10.4131	9.63325	NM_175112	Rae1
17441343	0.0242046	0.549368	3.35443	3.995	ENSMUST00000151639	Gm13839
17506418	0.0242293	0.549368	7.86883	8.78924	NM_026014	Cdt1
17364246	0.0242404	0.549368	4.05167	5.09895	NR_040298	4931408D14Rik
17464580	0.0242422	0.549368	6.45107	5.182	NM_009748	Bet1
17407338	0.024253	0.549368	9.70704	8.38514	---	---
17357044	0.0242611	0.549368	6.77293	9.7765	NM_175381	2700081O15Rik
17240100	0.0242766	0.549368	7.72226	6.79279	NM_001146349	Rnf217
17478496	0.0242775	0.549368	3.53297	5.88646	NM_178705	Luzp2
17359956	0.0242864	0.549368	8.07958	8.88941	---	---
17382156	0.024302	0.549368	9.85959	5.94382	NM_001077190	Abi1
17322525	0.0243337	0.549368	6.67733	7.69359	NM_031184	Glis2
17317233	0.024349	0.549368	8.97385	9.67271	NM_027435	Atad2
17289249	0.0243795	0.549368	8.13063	8.96768	NM_172590	Wdr41
17353215	0.024388	0.549368	6.94405	7.52669	ENSMUST00000164794	Rpl29-ps5
17451943	0.0244117	0.549368	3.43424	4.32858	NR_040416	Tbx3os2
17251617	0.0244258	0.549368	3.96608	4.55237	NM_010599	Kcnab3
17256196	0.024466	0.549368	4.92248	5.61585	NM_001080925	Rapgefl1
17347267	0.0244829	0.549368	8.70048	8.01045	NM_001285940	Fez2
17206277	0.0244864	0.549368	6.51926	5.57279	---	---
17306362	0.0244895	0.549368	9.77018	10.4455	NM_013768	Prmt5
17300127	0.0244944	0.549368	4.32326	8.31084	ENSMUST00000103682	Trdj1
17200459	0.0245452	0.549368	6.09573	4.83488	---	---
17233702	0.0245495	0.549368	4.89007	6.90023	NM_013611	Nodal
17308827	0.0245592	0.549368	3.96311	6.48916	ENSMUST00000175033	Gm26197
17236900	0.0245734	0.549368	10.2227	9.35471	NM_013598	Kitl
17502462	0.0245875	0.549368	4.97096	6.0432	NM_144534	Tmem38a
17469705	0.0245899	0.549368	8.36134	9.23197	NM_133926	Camk1
17499620	0.0246325	0.549368	11.8629	7.58699	NM_001159483	Rpl19
17508737	0.0246444	0.549368	8.41639	9.77664	NM_175091	Tnks
17425202	0.0246558	0.549368	3.28444	4.02558	NM_145368	Acnat2
17431394	0.0246569	0.549368	10.0172	10.7971	NM_013885	Clic4
17361006	0.0246657	0.549368	3.24797	2.56563	---	---
17301192	0.0246705	0.549368	5.33255	9.01003	NM_001039125	Defb47
17305986	0.024679	0.549368	11.0714	6.93393	NR_002142	Rpph1
17283691	0.0246795	0.549368	8.7688	7.90348	NM_148948	Dicer1
17450770	0.0247355	0.549368	9.41171	8.77177	NM_001282051	Gak
17411939	0.0247498	0.549368	8.60157	7.55121	NM_028264	Tmem55a
17498241	0.024757	0.549368	4.00592	4.77154	NR_045842	4933417O13Rik
17316189	0.0247602	0.549368	6.6702	7.30346	NM_001013792	Otulin
17298528	0.0247681	0.549368	7.15688	7.80504	ENSMUST00000163350	Parg
17356279	0.0247686	0.549368	6.18667	7.27229	NM_025717	Rbm4b
17481256	0.0247766	0.549368	4.24554	7.19	NM_147072	Olfr641
17306274	0.024781	0.549368	8.23846	8.97393	NM_172601	Rab2b
17203389	0.0247915	0.549368	6.13266	5.50617	---	---
17262141	0.0247998	0.549368	3.98439	3.36016	NM_001161355	Timd2
17302031	0.0248026	0.549368	5.61629	4.93741	NM_001128093	Siah3
17274376	0.0248082	0.549368	6.08671	6.68682	ENSMUST00000105167	Gm9257
17236327	0.0248298	0.549368	8.25388	10.9138	NM_001122960	Ccdc53
17380892	0.0248385	0.549368	8.80096	9.61306	NM_001177706	Arfgap1
17321248	0.0248703	0.549368	9.39324	8.5717	NM_009833	Ccnt1
17247319	0.0248757	0.549368	3.32351	5.06781	NM_028669	4930415F15Rik
17529229	0.0248823	0.549368	2.15479	1.55928	ENSMUST00000158135	Gm24393
17364725	0.0248944	0.549368	7.54351	4.91504	NM_199447	Rrp12
17453137	0.0248998	0.549368	6.90463	8.278	---	---
17498786	0.024903	0.549368	5.08053	5.86121	NM_028175	Lrrc8e
17274083	0.0249375	0.549368	3.84181	6.83591	NR_045966	4930511A02Rik
17268640	0.0249414	0.549368	5.64582	4.31125	---	---
17387628	0.0249437	0.549368	4.449	5.37188	NM_001005230	Olfr1024
17345696	0.0249669	0.549368	8.49406	7.71896	NM_016859	Bysl
17523574	0.0249774	0.549368	7.50497	5.52723	NM_153168	Lars2
17212750	0.025024	0.549368	10.7154	11.4767	NM_001205313	Stat1
17443323	0.0250304	0.549368	5.84279	7.15495	NM_021403	Srrm3
17290852	0.0250429	0.549368	6.97579	8.39831	ENSMUST00000103563	Trgv2
17203339	0.0250603	0.549368	4.97615	6.13928	---	---
17343170	0.0251008	0.549368	5.1359	6.64172	NM_009363	Tff2
17233062	0.0251131	0.549368	5.51811	7.13759	---	---
17342038	0.025122	0.549368	6.1124	5.55064	NM_023480	Fahd1
17373382	0.0251226	0.549368	8.98938	9.60507	ENSMUST00000111329	Arhgap1
17346007	0.0251421	0.549368	3.55752	5.11738	NM_018751	Sult1c1
17259172	0.0251441	0.549368	3.03898	2.12489	NR_045099	Gm11762
17269758	0.0251448	0.549368	6.36285	6.9714	NM_008949	Psmc3ip
17240181	0.0251502	0.549368	6.16914	7.15252	NM_178908	Fam26e
17547523	0.025161	0.549368	5.70445	4.92409	AK145269	Gm10752
17206357	0.0251641	0.549368	6.38289	5.7025	---	---
17292215	0.0251656	0.549368	7.41504	6.31212	NM_010617	Kif13a
17278436	0.0251835	0.549368	10.0606	6.54447	NM_011112	Papola
17321169	0.0251894	0.549368	8.04829	5.56396	NM_001170710	Asb8
17448815	0.0252144	0.549368	4.68342	5.84334	NR_040687	1700025M24Rik
17264844	0.0252176	0.549368	9.2573	8.43703	NM_001159375	Eif4a1
17273152	0.0252213	0.549368	8.25616	9.19683	NM_001033231	Fam195b
17383013	0.0252237	0.549368	8.4911	7.66412	NM_153125	Sec16a
17526271	0.0252247	0.549368	8.59696	7.59916	---	---
17405365	0.0252338	0.549368	9.49965	8.81987	NM_001168281	Wwtr1
17544582	0.0252462	0.549368	6.16284	7.49631	NM_175446	Zmat1
17494576	0.0252576	0.549368	7.75959	6.92801	NM_133951	Rrp8
17468505	0.0252857	0.549368	9.62545	7.75815	NM_011865	Pcbp1
17520815	0.0252892	0.549368	9.18069	8.5707	NM_001100451	Msl2
17542267	0.0252977	0.549368	7.05624	5.74651	NM_001110784	Xlr3a
17500548	0.0253069	0.549368	5.38326	6.32817	AK041536	Gm20359
17312032	0.025317	0.549368	5.94872	8.56608	ENSMUST00000170557	Gm17035
17289207	0.0253195	0.549368	9.02736	9.7787	NM_009680	Ap3b1
17219963	0.0253227	0.549368	6.89173	5.249	NM_024282	Desi2
17549652	0.0253298	0.549368	3.87519	5.70264	---	---
17440620	0.02533	0.549368	10.0659	6.46808	NM_019640	Pitpnb
17442863	0.0253826	0.549368	9.24677	8.54551	NM_172276	Sfswap
17547587	0.0253983	0.549368	5.64417	6.50188	---	---
17424928	0.0254008	0.549368	3.76982	4.40239	ENSMUST00000107809 // ENSMUST00000107809	Gm8069 // Tomm5
17448670	0.0254011	0.549368	3.32033	7.39629	NM_174877	Zar1
17384021	0.0254356	0.549368	9.81376	6.53763	NM_001113569	Stxbp1
17457498	0.0254473	0.549368	5.53283	6.44363	NR_045813	4930599N23Rik
17291229	0.0254583	0.549368	3.96706	7.4603	ENSMUST00000102964 // ENSMUST00000102964 // ENSMUST00000102964 // ENSMUST00000102964 // ENSMUST00000102964 // ENSMUST00000102964 // ENSMUST00000102964 // ENSMUST00000102964 // ENSMUST00000102964 // ENSMUST00000102964 // ENSMUST00000102964 // ENSMUST00000102964 // ENSMUST00000102964	Hist1h4m // Hist1h4b // Hist1h4a // Hist4h4 // Hist1h4n // Hist1h4k // Hist1h4j // Hist1h4i // Hist1h4f // Hist1h4d // Hist1h4c // Hist2h4 // Hist1h4h
17279553	0.0254696	0.549368	6.16247	5.36254	NM_001004066	Zfp386
17222988	0.0254804	0.549368	7.83638	7.05988	NM_001290984	Asnsd1
17434236	0.0254869	0.549368	5.08174	6.91311	XR_390020	LOC100041536
17548350	0.0255151	0.549368	5.8186	8.30668	ENSMUST00000119769	Gm12739
17366213	0.0255184	0.549368	2.56194	7.38925	---	---
17357508	0.0255228	0.549368	7.80233	8.77161	---	---
17509806	0.0255283	0.549368	5.537	4.94639	ENSMUST00000181890	Lzts1
17464977	0.0255306	0.549368	5.02303	3.06674	NM_023653	Wnt2
17311428	0.0255889	0.549368	7.4748	8.11841	NM_019480	Ebag9
17340657	0.0255979	0.549368	7.55843	4.0669	NM_001142539	Gm9992
17447289	0.025624	0.549368	9.4074	8.63827	NM_029278	Nop14
17200101	0.0256392	0.549368	5.40745	4.3635	---	---
17264676	0.0256479	0.549368	4.40539	8.66269	NM_001081330	Dnah2
17387587	0.0256756	0.549368	3.38064	2.77081	NM_146433	Olfr994
17200123	0.0256895	0.549368	5.23052	4.52875	---	---
17206923	0.025695	0.549368	3.49432	4.95403	---	---
17400966	0.0257125	0.549368	7.98842	8.73052	NM_010269	Gdap2
17250775	0.0257178	0.549368	8.92463	8.21905	NM_053169	Trim16
17517659	0.0257469	0.549368	6.87651	5.83951	NM_028636	Man2c1
17498510	0.025757	0.549368	4.89024	6.89242	NR_033626	1810010D01Rik
17327311	0.0257607	0.549368	7.09136	7.67806	NM_001045529	Morc3
17416353	0.0258194	0.549368	5.18451	6.36831	ENSMUST00000047620	Fam151a
17355859	0.025839	0.549368	5.92859	5.2875	ENSMUST00000160306	Gm16146
17495318	0.025846	0.549368	6.20862	5.28824	---	---
17209251	0.0258509	0.549368	4.60756	6.51737	---	---
17304131	0.0258834	0.549368	5.8954	4.57035	XR_383294	LOC102635490
17491570	0.0259135	0.549368	7.57115	5.79699	NR_002895	Snord116
17451605	0.0259138	0.549368	6.70897	6.09909	NR_027872	4930515G01Rik
17399663	0.0259228	0.549368	8.24957	9.03813	NM_206924	Jtb
17454398	0.025937	0.549368	6.96071	7.79089	ENSMUST00000049630	Cox19
17372498	0.0259385	0.549368	6.17808	7.76518	NM_026934	Zc3h15
17202547	0.0259427	0.549368	6.0572	5.22337	---	---
17200585	0.0259521	0.549368	4.8414	4.14581	---	---
17418059	0.0259523	0.549368	7.04454	7.73266	NM_007741	Col9a2
17299056	0.0259537	0.549368	6.10391	9.10609	ENSMUST00000168619	Gm7233
17252200	0.0259622	0.549368	8.54108	7.40535	NM_153103	Kif1c
17548694	0.025963	0.549368	8.84456	6.21829	ENSMUST00000120931	Gm15776
17223467	0.0259736	0.549368	3.06685	3.88774	XM_006543608	LOC102636554
17279584	0.0259774	0.549368	9.79023	9.14539	NM_028731	Esyt2
17204031	0.0259826	0.549368	4.0555	3.09835	---	---
17235746	0.0260125	0.549368	6.5204	5.92424	ENSMUST00000102273	Gm25595
17207073	0.0260409	0.549368	7.90486	7.21843	---	---
17368302	0.0260597	0.549368	9.31355	7.72859	NM_173180	Pmpca
17520775	0.0260814	0.549368	8.31456	9.106	NM_009282	Stag1
17319501	0.0261203	0.549368	9.24925	8.15528	NM_011241	Rangap1
17430436	0.0261321	0.549368	8.46205	9.16846	NM_018799	Eif3i
17531260	0.0261541	0.549368	5.31233	6.04448	NM_001012236	Trex1
17262124	0.0261704	0.549368	4.95225	5.55154	ENSMUST00000181212	2310031A07Rik
17204809	0.0261847	0.549368	6.61001	5.87597	---	---
17445255	0.0261863	0.549368	5.9138	6.48556	ENSMUST00000168422	Gm17590
17375935	0.0262096	0.549368	5.1483	6.73984	NM_028765	Acoxl
17267353	0.0262106	0.549368	11.1345	10.1474	NM_001003908	Cltc
17415315	0.0262156	0.549368	5.84221	8.01542	NM_001161608	Gm13272
17506692	0.0262238	0.549368	5.04823	6.87863	ENSMUST00000158007	Gm22314
17496211	0.0262349	0.549368	4.73438	5.40038	NM_007504	Atp2a1
17338168	0.0262613	0.549368	7.99684	8.56273	NM_001277309	Mea1
17307134	0.0262625	0.549368	5.79671	9.52839	NM_030004	Cryl1
17241530	0.0262662	0.549368	2.55548	3.2158	ENSMUST00000122620	Gm26479
17334819	0.0262714	0.549368	7.79455	8.54174	NM_026686	0610011F06Rik
17234803	0.0262837	0.549368	7.5994	8.63677	NM_007793	Cstb
17413500	0.0262866	0.549368	7.17983	8.08241	NM_027450	Glipr2
17252070	0.0263083	0.549368	8.64791	9.34452	NM_008946	Psmb6
17229403	0.0263097	0.549368	6.70581	6.0896	NM_025569	Mgst3
17204595	0.0263116	0.549368	7.71939	6.90562	---	---
17201589	0.0263199	0.549368	3.56655	4.47098	---	---
17533269	0.0263234	0.549368	9.97721	8.64436	ENSMUST00000115526	Tspan7
17351878	0.0263336	0.549368	6.27405	7.16951	NM_145356	Zbtb7c
17297121	0.0264013	0.549368	10.2146	8.80364	ENSMUST00000080237	Rpl21-ps4
17420557	0.0264136	0.549368	5.4971	6.11087	NM_025786	Rnf186
17424674	0.0264239	0.549368	9.67639	6.36674	NM_011602	Tln1
17320974	0.0264568	0.549368	6.65837	7.43579	NM_028003	Rpap3
17204161	0.026458	0.549368	3.65836	3.01381	---	---
17548292	0.0264606	0.549368	3.90691	5.98269	---	---
17509976	0.0264661	0.549368	6.57292	5.2277	NM_001007570	Slc25a42
17224291	0.0265012	0.549368	7.50472	8.26571	NM_176972	Usp37
17550412	0.0265186	0.549368	9.6813	9.03498	NM_001285517	Nr1h2
17469089	0.0265261	0.549368	7.72053	8.42091	NM_025578	Mrps25
17428477	0.0265302	0.549368	4.84676	9.30317	NM_007823	Cyp4b1
17219554	0.0265649	0.549368	5.98281	6.77378	NM_001145800	Igsf9
17380340	0.0266019	0.549368	8.17194	7.27382	NM_020580	Nelfcd
17422092	0.0266139	0.549368	6.26521	4.50991	NM_001291010	Tnfrsf25
17261730	0.0266156	0.549368	10.3148	9.57207	NM_025936	Rars
17472893	0.0266208	0.549368	5.86822	5.16107	NM_001034903	Mansc4
17209471	0.0266242	0.549368	5.93565	3.22171	---	---
17316207	0.0266547	0.549368	8.46039	7.81991	NM_001081302	Trio
17452396	0.0266562	0.549368	8.9442	9.80823	ENSMUST00000031419	Fam216a
17534258	0.0266563	0.549368	4.90161	7.31225	NM_001085348	Rhox2e
17312341	0.0266669	0.549368	10.6818	9.63253	NM_023168	Grina
17527054	0.0266746	0.549368	7.29447	7.99253	NM_007499	Atm
17206933	0.026704	0.549368	4.67196	5.39772	---	---
17358559	0.0267259	0.549368	8.51963	5.72383	NM_001081319	C030046E11Rik
17327989	0.0267425	0.549368	9.35227	7.77118	ENSMUST00000102085	Gm22137
17241396	0.0267629	0.549368	10.0069	10.6178	NM_001113355	Vps26a
17419443	0.0267907	0.549368	8.42882	9.21392	NM_010166	Eya3
[truncated: 39,346 more rows]
